# Supplementary material for: Reduced Representation Libraries from DNA Pools Analysed with Next Generation Semiconductor Based-Sequencing to Identify SNPs in Extreme and Divergent Pigs for Back Fat Thickness
Source: Int J Genomics. 2015 Mar 4;2015:950737. doi: 10.1155/2015/950737 (PMC4364060; doi:10.1155/2015/950737)
Supplement: Supplementary file 1 — Table S1: Number of sequenced reads and nucleotides mapped on the different pig chromosomes. Table S2: List of SNPs included in transcribed regions. Table S3: Overlapping positions between sequencing and PorcineSNP60 Beadchip genotyping data. Table S4: List of the 54 SNPs showing significant differences (P<0.05) between the two libraries. Table S5: List of SNPs that showed differences in number of alternative reads compared with the genome wide association results. [file 950737.f1.zip]

Archive with 6 entries (5 files):
- supplementary_tables/
- supplementary_tables/Table_S1.xlsx
- supplementary_tables/Table_S2.xlsx
- supplementary_tables/Table_S3.xlsx
- supplementary_tables/Table_S4.xlsx
- supplementary_tables/Table_S5.xlsx
