# Supplementary material for: Reduced Representation Libraries from DNA Pools Analysed with Next Generation Semiconductor Based-Sequencing to Identify SNPs in Extreme and Divergent Pigs for Back Fat Thickness
Source: Int J Genomics. 2015 Mar 4;2015:950737. doi: 10.1155/2015/950737 (PMC4364060; doi:10.1155/2015/950737)
Supplement: Supplementary file 1 — Table S1: Number of sequenced reads and nucleotides mapped on the different pig chromosomes. Table S2: List of SNPs included in transcribed regions. Table S3: Overlapping positions between sequencing and PorcineSNP60 Beadchip genotyping data. Table S4: List of the 54 SNPs showing significant differences (P<0.05) between the two libraries. Table S5: List of SNPs that showed differences in number of alternative reads compared with the genome wide association results. [file 950737.f1.zip › supplementary_tables/Table_S1.xlsx]

## Sheet: Statistics
Chr	Chr_length	N° of mapped reads	% of mapped reads	N° of sequenced bases	coverage (%)
1	315321322	297876	10.18	26219709	8.32
2	162569375	187980	6.425	16615356	10.22
3	144787322	173835	5.941	15112285	10.44
4	143465943	148210	5.065	13162827	9.17
5	111506441	115019	3.931	10269186	9.21
6	157765593	207669	7.097	17738070	11.24
7	134764511	157139	5.371	13849488	10.28
8	148491826	139877	4.781	12574379	8.47
9	153670197	159996	5.468	14206866	9.25
10	79102373	96060	3.283	8226788	10.4
11	87690581	81623	2.79	7326217	8.35
12	63588571	91115	3.114	7818911	12.3
13	218635234	224566	7.675	20093779	9.19
14	153851969	192611	6.583	16904674	10.99
15	157681621	148053	5.06	12938114	8.21
16	86898991	91481	3.127	7643367	8.8
17	69701581	86199	2.946	7446599	10.68
18	61220071	70894	2.423	6016242	9.83
X	144288218	141898	4.85	12662327	8.78
Y	1637716	36	0.001	3650	0.22
SCAFFOLDS	200558837	113826	3.89	10051639	5.01
