# Supplementary material for: Reduced Representation Libraries from DNA Pools Analysed with Next Generation Semiconductor Based-Sequencing to Identify SNPs in Extreme and Divergent Pigs for Back Fat Thickness
Source: Int J Genomics. 2015 Mar 4;2015:950737. doi: 10.1155/2015/950737 (PMC4364060; doi:10.1155/2015/950737)
Supplement: Supplementary file 1 — Table S1: Number of sequenced reads and nucleotides mapped on the different pig chromosomes. Table S2: List of SNPs included in transcribed regions. Table S3: Overlapping positions between sequencing and PorcineSNP60 Beadchip genotyping data. Table S4: List of the 54 SNPs showing significant differences (P<0.05) between the two libraries. Table S5: List of SNPs that showed differences in number of alternative reads compared with the genome wide association results. [file 950737.f1.zip › supplementary_tables/Table_S2.xlsx]

## Sheet: VEP
Location	Reference Allele	Alternative Allele	Gene	Feature	Consequence	cDNA position	CDS position	Protein position	Amino acids	Codons	Existing variation	SYMBOL	SYMBOL SOURCE	HGNC ID	TREMBL	UNIPARC	SIFT	EXON	INTRON
1:159336	A	C	ENSSSCG00000030218	ENSSSCT00000026690	missense_variant	2111	2111	704	L/R	cTg/cGg	rs336235415	-	-	-	I3LA70	UPI00025DF4AC	tolerated(0.06)	8/8	-
1:159364	C	T	ENSSSCG00000030218	ENSSSCT00000026690	missense_variant	2083	2083	695	E/K	Gaa/Aaa	-	-	-	-	I3LA70	UPI00025DF4AC	tolerated(0.12)	8/8	-
1:159386	A	C	ENSSSCG00000030218	ENSSSCT00000026690	missense_variant	2061	2061	687	I/M	atT/atG	rs331515993	-	-	-	I3LA70	UPI00025DF4AC	tolerated(0.29)	8/8	-
1:159418	T	G	ENSSSCG00000030218	ENSSSCT00000026690	missense_variant	2029	2029	677	K/Q	Aaa/Caa	rs344334807	-	-	-	I3LA70	UPI00025DF4AC	tolerated(0.43)	8/8	-
1:164506	G	T	ENSSSCG00000030218	ENSSSCT00000026690	missense_variant	115	115	39	P/T	Cca/Aca	-	-	-	-	I3LA70	UPI00025DF4AC	tolerated(0.11)	2/8	-
1:16221198	A	T	ENSSSCG00000004081	ENSSSCT00000030512	5_prime_UTR_variant	12	-	-	-	-	rs80846666	-	-	-	I3L589	UPI00025E1670	-	1/15	-
1:16221198	A	T	ENSSSCG00000004081	ENSSSCT00000004510	5_prime_UTR_variant	12	-	-	-	-	rs80846666	-	-	-	F1S7X1	UPI00025E166F	-	1/59	-
1:28741587	A	G	ENSSSCG00000004147	ENSSSCT00000023305	missense_variant	647	647	216	V/A	gTg/gCg	rs80971879	ECT2L	HGNC	HGNC:21118	I3LQ46	UPI00025DFEFA	tolerated(0.92)	4/16	-
1:28741587	A	G	ENSSSCG00000004147	ENSSSCT00000004583	missense_variant	854	854	285	V/A	gTg/gCg	rs80971879	ECT2L	HGNC	HGNC:21118	F1S6Y1	UPI00025DFEB9	tolerated(0.85)	6/20	-
1:34651624	T	C	ENSSSCG00000004187	ENSSSCT00000004626	missense_variant	470	470	157	I/T	aTc/aCc	rs321977739	-	-	-	F1S3Q1	UPI00025DE782	tolerated(1)	1/1	-
1:34651680	A	T	ENSSSCG00000004187	ENSSSCT00000004626	missense_variant	526	526	176	M/L	Atg/Ttg	-	-	-	-	F1S3Q1	UPI00025DE782	tolerated(0.66)	1/1	-
1:48351495	A	G	ENSSSCG00000004247	ENSSSCT00000004694	3_prime_UTR_variant	1910	-	-	-	-	rs345907689	ASF1A	HGNC	HGNC:20995	F1SF37	UPI0001C95ED6	-	4/4	-
1:48351531	C	A	ENSSSCG00000004247	ENSSSCT00000004694	3_prime_UTR_variant	1874	-	-	-	-	rs325592320	ASF1A	HGNC	HGNC:20995	F1SF37	UPI0001C95ED6	-	4/4	-
1:105554231	C	T	ENSSSCG00000004494	ENSSSCT00000004967	3_prime_UTR_variant	6696	-	-	-	-	rs343127038	-	-	-	F1RPT2	UPI00025E0B66	-	15/15	-
1:105554231	C	T	ENSSSCG00000004494	ENSSSCT00000004965	3_prime_UTR_variant	6699	-	-	-	-	rs343127038	-	-	-	F1RPU3	UPI00025E0B65	-	16/16	-
1:105554265	C	T	ENSSSCG00000004494	ENSSSCT00000004967	3_prime_UTR_variant	6662	-	-	-	-	rs338171243	-	-	-	F1RPT2	UPI00025E0B66	-	15/15	-
1:105554265	C	T	ENSSSCG00000004494	ENSSSCT00000004965	3_prime_UTR_variant	6665	-	-	-	-	rs338171243	-	-	-	F1RPU3	UPI00025E0B65	-	16/16	-
1:117313417	T	G	ENSSSCG00000004539	ENSSSCT00000005014	5_prime_UTR_variant	249	-	-	-	-	rs344934204	-	-	-	F1S1X6	UPI00017EFBFB	-	1/3	-
1:284996895	A	T	ENSSSCG00000005481	ENSSSCT00000006027	missense_variant	110	110	37	V/D	gTc/gAc	rs337049123	RGS3	HGNC	HGNC:9999	F1SN85	UPI0001C9612D	deleterious(0)	1/5	-
1:292734283	A	G	ENSSSCG00000005506	ENSSSCT00000006055	3_prime_UTR_variant	5412	-	-	-	-	rs335619736	MEGF9	HGNC	HGNC:3234	F1SME8	UPI0001C9617C	-	6/6	-
1:296000953	C	T	ENSSSCG00000027068	ENSSSCT00000024301	missense_variant	1016	1016	339	R/H	cGc/cAc	rs340362660	-	-	-	I3LHT3	UPI00025DF960	tolerated(0.06)	6/6	-
1:296055209	T	C	ENSSSCG00000005554	ENSSSCT00000006105	missense_variant	670	670	224	I/V	Atc/Gtc	rs336080164	-	-	-	F1SLK6	UPI0001C96212	tolerated(0.54)	1/1	-
1:301554453	A	C	ENSSSCG00000005608	ENSSSCT00000006167	3_prime_UTR_variant	3551	-	-	-	-	-	ANGPTL2	Uniprot_gn	-	A8BV05	UPI00015D6779	-	5/5	-
1:301554454	C	A	ENSSSCG00000005608	ENSSSCT00000006167	3_prime_UTR_variant	3550	-	-	-	-	-	ANGPTL2	Uniprot_gn	-	A8BV05	UPI00015D6779	-	5/5	-
1:302314403	G	A	ENSSSCG00000005628	ENSSSCT00000006188	3_prime_UTR_variant	1488	-	-	-	-	rs319142132	ST6GALNAC2	Uniprot_gn	-	B2ZCZ7	UPI000174700F	-	6/6	-
1:303779881	T	A	ENSSSCG00000005688	ENSSSCT00000006255	3_prime_UTR_variant	946	-	-	-	-	-	PTGES	Uniprot_gn	-	Q2TJZ7,I3LE38,D0G7E4	UPI0000674A1D	-	3/3	-
1:303779983	G	T	ENSSSCG00000005688	ENSSSCT00000006255	3_prime_UTR_variant	844	-	-	-	-	rs328715874	PTGES	Uniprot_gn	-	Q2TJZ7,I3LE38,D0G7E4	UPI0000674A1D	-	3/3	-
1:305456644	T	C	ENSSSCG00000005717	ENSSSCT00000006287	3_prime_UTR_variant	2104	-	-	-	-	rs331135342	UCK1	HGNC	HGNC:14859	F1S0W2	UPI00025DE8E7	-	7/7	-
1:305456662	C	T	ENSSSCG00000005717	ENSSSCT00000006287	3_prime_UTR_variant	2086	-	-	-	-	rs340127354	UCK1	HGNC	HGNC:14859	F1S0W2	UPI00025DE8E7	-	7/7	-
1:305503917	C	T	ENSSSCG00000005719	ENSSSCT00000006289	3_prime_UTR_variant	4463	-	-	-	-	rs343779298	RAPGEF1	HGNC	HGNC:4568	F1S0W0	UPI00025DE8EC	-	26/26	-
1:305503968	C	T	ENSSSCG00000005719	ENSSSCT00000006289	3_prime_UTR_variant	4412	-	-	-	-	rs332368026	RAPGEF1	HGNC	HGNC:4568	F1S0W0	UPI00025DE8EC	-	26/26	-
1:306137129	T	A	ENSSSCG00000005723	ENSSSCT00000006293	3_prime_UTR_variant	2777	-	-	-	-	rs336520617	NTNG2	HGNC	HGNC:14288	F1S0U7	UPI00025DE904	-	8/8	-
1:306730247	G	A	ENSSSCG00000005739	ENSSSCT00000006310	3_prime_UTR_variant	916	-	-	-	-	rs319925329	GTF3C5	HGNC	HGNC:4668	F1S0S0	UPI00025DE92D	-	7/7	-
1:308989145	A	G	ENSSSCG00000005765	ENSSSCT00000006341	missense_variant	431	431	144	N/S	aAt/aGt	-	-	-	-	F1RZZ5	UPI00025DE7A8	tolerated(0.05)	1/1	-
2:346785	C	A	ENSSSCG00000030137	ENSSSCT00000032261	missense_variant	209	155	52	P/Q	cCa/cAa	-	LMNTD2	HGNC	HGNC:28561	I3LKQ7	UPI00025E0B15	deleterious(0.03)	2/14	-
2:519552	C	T	ENSSSCG00000012857	ENSSSCT00000014053	missense_variant	503	503	168	R/K	aGg/aAg	rs322010820	CARS	HGNC	HGNC:1493	F1RYA3	UPI00025E0DB6	tolerated(0.61)	4/23	-
2:5567788	A	G	ENSSSCG00000012971	ENSSSCT00000014178	3_prime_UTR_variant	2981	-	-	-	-	rs327895371	EFEMP2	HGNC	HGNC:3219	F1RU22	UPI0001C97AD8	-	11/11	-
2:5567788	A	G	ENSSSCG00000012973	ENSSSCT00000014180	3_prime_UTR_variant	1796	-	-	-	-	rs327895371	MUS81	HGNC	HGNC:29814	F1RU20	UPI000210508E	-	16/16	-
2:6130174	A	G	ENSSSCG00000012999	ENSSSCT00000014210	3_prime_UTR_variant	2390	-	-	-	-	rs339408248	CAPN1	Uniprot_gn	-	Q9MZ23,Q9MZ22,Q38PP0,Q38PN9,Q38PN8,Q2EF32,Q0Q4H3,F1B3B2	UPI0000126E92	-	22/22	-
2:7815128	C	G	ENSSSCG00000027453	ENSSSCT00000028828	3_prime_UTR_variant	1266	-	-	-	-	rs344132045	-	-	-	I3LPA0	UPI00025E0CB7	-	4/4	-
2:7815161	A	T	ENSSSCG00000027453	ENSSSCT00000028828	3_prime_UTR_variant	1299	-	-	-	-	rs324957515	-	-	-	I3LPA0	UPI00025E0CB7	-	4/4	-
2:11430551	A	G	ENSSSCG00000013127	ENSSSCT00000014347	missense_variant	277	277	93	S/P	Tcc/Ccc	-	OR4D9	HGNC	HGNC:15178	F1RMI7	UPI0001C97D32	deleterious(0.01)	1/1	-
2:11430604	G	A	ENSSSCG00000013127	ENSSSCT00000014347	missense_variant	224	224	75	S/F	tCc/tTc	rs336522689	OR4D9	HGNC	HGNC:15178	F1RMI7	UPI0001C97D32	deleterious(0.05)	1/1	-
2:11465240	C	T	ENSSSCG00000013131	ENSSSCT00000014351	missense_variant	283	283	95	D/N	Gat/Aat	-	OR4D6	HGNC	HGNC:15175	F1RMI3	UPI0001C97D36	tolerated(1)	1/1	-
2:11815611	G	A	ENSSSCG00000013145	ENSSSCT00000014365	3_prime_UTR_variant	2478	-	-	-	-	rs346080101	DTX4	HGNC	HGNC:29151	F1RMG1	UPI00025E0E73	-	9/9	-
2:12874417	A	G	ENSSSCG00000013177	ENSSSCT00000014397	5_prime_UTR_variant	113	-	-	-	-	rs343307087	MED19	HGNC	HGNC:29600	F1SJY0	UPI0001C97DAC	-	1/5	-
2:13404635	A	C	ENSSSCG00000028527	ENSSSCT00000032273	missense_variant	1310	1084	362	T/P	Aca/Cca	rs337398845	TNKS1BP1	HGNC	HGNC:19081	I3LGJ5	UPI00025DF718	tolerated(1)	5/13	-
2:14031395	A	G	ENSSSCG00000013201	ENSSSCT00000014421	missense_variant	526	526	176	T/A	Acc/Gcc	rs81254850	OR9G4	HGNC	HGNC:15322	F1SJ64	UPI00025DFB58	tolerated(0.72)	3/3	-
2:14031448	A	C	ENSSSCG00000013201	ENSSSCT00000014421	missense_variant	579	579	193	L/F	ttA/ttC	rs81254856	OR9G4	HGNC	HGNC:15322	F1SJ64	UPI00025DFB58	tolerated(1)	3/3	-
2:14766381	G	A	ENSSSCG00000021435	ENSSSCT00000015881	missense_variant	89	89	30	S/F	tCt/tTt	rs334377390	-	-	-	F1RH27	UPI0001C98067	tolerated(0.13)	1/1	-
2:15044430	T	G	ENSSSCG00000030330	ENSSSCT00000023161	missense_variant	494	494	165	H/P	cAc/cCc	-	-	-	-	I3LLS4	UPI00025DFC09	tolerated(1)	1/2	-
2:15595310	C	T	ENSSSCG00000029415	ENSSSCT00000031270	missense_variant	430	430	144	A/T	Gct/Act	rs345583511	-	-	-	I3LEU2	UPI0001E864A8	tolerated(0.1)	1/1	-
2:15595318	C	T	ENSSSCG00000029415	ENSSSCT00000031270	missense_variant	422	422	141	R/H	cGt/cAt	rs327909965	-	-	-	I3LEU2	UPI0001E864A8	tolerated(0.07)	1/1	-
2:28831939	C	A	ENSSSCG00000013301	ENSSSCT00000014527	missense_variant	159	71	24	T/N	aCc/aAc	rs81227061	ELF5	HGNC	HGNC:3320	F1SGT0	UPI0001E86563	deleterious(0.01)	2/7	-
2:28831941	G	A	ENSSSCG00000013301	ENSSSCT00000014527	missense_variant	161	73	25	D/N	Gac/Aac	rs334046745	ELF5	HGNC	HGNC:3320	F1SGT0	UPI0001E86563	deleterious(0.02)	2/7	-
2:30902389	C	T	ENSSSCG00000013316	ENSSSCT00000027177	5_prime_UTR_variant	197	-	-	-	-	rs339188231	WT1	Uniprot_gn	-	Q9TSX0,O18760,I3L5W6	UPI00025E0456	-	1/11	-
2:30902389	C	T	ENSSSCG00000013316	ENSSSCT00000014542	5_prime_UTR_variant	197	-	-	-	-	rs339188231	WT1	Uniprot_gn	-	Q9TSX0,O18760,F1SGQ9	UPI00025E0457	-	1/10	-
2:60107341	A	C	ENSSSCG00000013873	ENSSSCT00000015156	5_prime_UTR_variant	65	-	-	-	-	-	NR2F6	HGNC	HGNC:7977	F1S962	UPI0001C97EDA	-	1/4	-
2:62006657	T	G	ENSSSCG00000013829	ENSSSCT00000015107	3_prime_UTR_variant	4767	-	-	-	-	-	SYDE1	HGNC	HGNC:25824	F1SAN7	UPI0001C97C9E	-	8/8	-
2:68169776	T	C	ENSSSCG00000013690	ENSSSCT00000014955	missense_variant	101	101	34	L/P	cTg/cCg	rs331864115	-	-	-	F1S2R2	UPI0001C97F7D	deleterious(0)	2/2	-
2:72174240	T	C	ENSSSCG00000013569	ENSSSCT00000014821	missense_variant	494	463	155	W/R	Tgg/Cgg	rs344841648	PEX11G	HGNC	HGNC:20208	F1SCJ5	UPI00025E11A2	tolerated(0.39)	4/4	-
2:87188490	C	A	ENSSSCG00000014089	ENSSSCT00000015390	3_prime_UTR_variant	2644	-	-	-	-	-	F2RL2	HGNC	HGNC:3539	F1S2H6	UPI0001C98573	-	2/2	-
2:91281262	T	C	ENSSSCG00000014126	ENSSSCT00000015430	3_prime_UTR_variant	3862	-	-	-	-	rs336131301	MSH3	HGNC	HGNC:7326	F1RF09	UPI00025DF5A7	-	30/30	-
2:100130296	G	A	ENSSSCG00000024741	ENSSSCT00000026135	missense_variant	143	25	9	G/R	Ggg/Agg	-	-	-	-	I3LF13	UPI00025DF864	tolerated(0.3)	3/6	-
2:124691703	T	G	ENSSSCG00000014218	ENSSSCT00000015536	5_prime_UTR_variant	196	-	-	-	-	rs329134304	TMED7	HGNC	HGNC:24253	F1RLE5	UPI0001C981F1	-	1/3	-
2:147540285	T	A	ENSSSCG00000029541	ENSSSCT00000030535	stop_lost	1064	946	316	*/K	Tag/Aag	rs321613979	-	-	-	I3LAZ5	UPI00025DEA14	-	10/11	-
2:148345545	T	C	ENSSSCG00000014376	ENSSSCT00000015706	5_prime_UTR_variant	724	-	-	-	-	rs325004341	HARS2	HGNC	HGNC:4817	F1RGD8	UPI0001C98467	-	1/13	-
2:149253466	G	A	ENSSSCG00000021051	ENSSSCT00000022662	missense_variant	1696	1696	566	A/T	Gcc/Acc	rs339436969	PCDHGA10	HGNC	HGNC:8697	I3LHJ4	UPI00025DE6E8	tolerated(0.67)	1/1	-
2:149494394	G	A	ENSSSCG00000014390	ENSSSCT00000015727	3_prime_UTR_variant	2496	-	-	-	-	rs319481778	FCHSD1	HGNC	HGNC:25463	F1RMS3	UPI00025DEDC0	-	20/20	-
2:149494394	G	A	ENSSSCG00000014390	ENSSSCT00000028864	3_prime_UTR_variant	2523	-	-	-	-	rs319481778	FCHSD1	HGNC	HGNC:25463	I3LGQ3	UPI00025DEDBF	-	21/21	-
2:158629967	T	G	ENSSSCG00000014457	ENSSSCT00000015805	missense_variant	527	527	176	M/R	aTg/aGg	rs324531515	-	-	-	F1RL59	UPI0001C985D6	deleterious(0)	1/1	-
2:159217172	C	T	ENSSSCG00000028482	ENSSSCT00000015830	missense_variant	617	617	206	T/M	aCg/aTg	rs327702647	-	-	-	F1RHZ0	UPI00025DE73F	tolerated(0.11)	1/1	-
3:4281335	C	T	ENSSSCG00000007577	ENSSSCT00000008316	missense_variant	115	115	39	P/S	Ccc/Tcc	rs343193772	AP5Z1	HGNC	HGNC:22197	F1RI49	UPI00025DF71A	tolerated(0.71)	1/16	-
3:4520547	T	A	ENSSSCG00000007580	ENSSSCT00000008319	3_prime_UTR_variant	4635	-	-	-	-	rs345364277	WIPI2	Uniprot_gn	-	D7RA31	UPI0001D6282A	-	12/12	-
3:4520570	A	G	ENSSSCG00000007580	ENSSSCT00000008319	3_prime_UTR_variant	4658	-	-	-	-	rs333942033	WIPI2	Uniprot_gn	-	D7RA31	UPI0001D6282A	-	12/12	-
3:4520580	T	C	ENSSSCG00000007580	ENSSSCT00000008319	3_prime_UTR_variant	4668	-	-	-	-	rs345269678	WIPI2	Uniprot_gn	-	D7RA31	UPI0001D6282A	-	12/12	-
3:5169777	C	G	ENSSSCG00000024245	ENSSSCT00000026197	3_prime_UTR_variant	2185	-	-	-	-	rs341535542	AIMP2	HGNC	HGNC:20609	F1RFM7	UPI0001C96921	-	4/4	-
3:10281349	T	C	ENSSSCG00000007700	ENSSSCT00000008443	3_prime_UTR_variant	5211	-	-	-	-	rs325214457	HIP1	HGNC	HGNC:4913	F1RKC0	UPI0001C966D7	-	31/31	-
3:10598642	G	A	ENSSSCG00000007710	ENSSSCT00000008453	3_prime_UTR_variant	3003	-	-	-	-	rs322446395	CHREBP	Uniprot_gn	-	F1RJN3,Q0QHM0	UPI0001C966E1	-	17/17	-
3:18801041	G	A	ENSSSCG00000007808	ENSSSCT00000008556	missense_variant	571	502	168	A/T	Gct/Act	rs331373717	NFATC2IP	HGNC	HGNC:25906	F1RFH6	UPI0001E868D5	tolerated(0.86)	3/8	-
3:18801042	C	A	ENSSSCG00000007808	ENSSSCT00000008556	missense_variant	572	503	168	A/D	gCt/gAt	rs339629291	NFATC2IP	HGNC	HGNC:25906	F1RFH6	UPI0001E868D5	tolerated(0.53)	3/8	-
3:25972329	A	T	ENSSSCG00000007854	ENSSSCT00000008604	3_prime_UTR_variant	2444	-	-	-	-	rs336219303	DCUN1D3	HGNC	HGNC:28734	F1RPB5	UPI0001C96A25	-	2/2	-
3:25972334	G	T	ENSSSCG00000007854	ENSSSCT00000008604	3_prime_UTR_variant	2449	-	-	-	-	rs319797113	DCUN1D3	HGNC	HGNC:28734	F1RPB5	UPI0001C96A25	-	2/2	-
3:26966004	C	T	ENSSSCG00000007866	ENSSSCT00000008620	3_prime_UTR_variant	3410	-	-	-	-	rs322813307	TMC7	HGNC	HGNC:23000	F1RP99	UPI00025DF09A	-	17/17	-
3:45094200	G	A	ENSSSCG00000026202	ENSSSCT00000026543	missense_variant	2020	2020	674	R/W	Cgg/Tgg	rs322413506	-	-	-	I3L9D6	UPI00025DF661	tolerated(0.13)	6/7	-
3:45183485	C	A	ENSSSCG00000008087	ENSSSCT00000008860	missense_variant	440	440	147	T/K	aCa/aAa	-	-	-	-	F1SUB9	UPI00025DF6E2	tolerated(0.09)	4/6	-
3:46313337	C	G	ENSSSCG00000008105	ENSSSCT00000008879	missense_variant	4640	4606	1536	R/G	Cgg/Ggg	rs345263769	-	-	-	F1SU85	UPI00025E0079	tolerated(0.73)	38/42	-
3:48488144	A	T	ENSSSCG00000008121	ENSSSCT00000008897	missense_variant	1964	1964	655	F/Y	tTc/tAc	rs325075532	GPAT2	HGNC	HGNC:27168	F1SU50	UPI00025E0407	tolerated(0.13)	18/20	-
3:48488144	A	T	ENSSSCG00000008121	ENSSSCT00000032292	missense_variant	2195	2195	732	F/Y	tTc/tAc	rs325075532	GPAT2	HGNC	HGNC:27168	I3LP96	UPI0002105481	tolerated(0.39)	19/21	-
3:48488145	A	G	ENSSSCG00000008121	ENSSSCT00000008897	missense_variant	1963	1963	655	F/L	Ttc/Ctc	rs331000241	GPAT2	HGNC	HGNC:27168	F1SU50	UPI00025E0407	deleterious(0.01)	18/20	-
3:48488145	A	G	ENSSSCG00000008121	ENSSSCT00000032292	missense_variant	2194	2194	732	F/L	Ttc/Ctc	rs331000241	GPAT2	HGNC	HGNC:27168	I3LP96	UPI0002105481	deleterious(0.02)	19/21	-
3:75027583	G	T	ENSSSCG00000008314	ENSSSCT00000009105	3_prime_UTR_variant	1665	-	-	-	-	rs329252845	ATP6V1B1	HGNC	HGNC:853	F1SLE5	UPI00025E1662	-	12/12	-
3:75027636	A	G	ENSSSCG00000008314	ENSSSCT00000009105	3_prime_UTR_variant	1718	-	-	-	-	rs340146516	ATP6V1B1	HGNC	HGNC:853	F1SLE5	UPI00025E1662	-	12/12	-
3:75029260	G	T	ENSSSCG00000008314	ENSSSCT00000009105	3_prime_UTR_variant	3342	-	-	-	-	rs326994041	ATP6V1B1	HGNC	HGNC:853	F1SLE5	UPI00025E1662	-	12/12	-
3:88261076	C	A	ENSSSCG00000028692	ENSSSCT00000026975	missense_variant	752	752	251	R/L	cGt/cTt	rs341025593	LLGL1	HGNC	HGNC:6628	I3LRY3	UPI00025DFDA3	tolerated(0.54)	4/4	-
3:118976525	T	C	ENSSSCG00000027409	ENSSSCT00000029034	3_prime_UTR_variant	3322	-	-	-	-	rs346253177	TCF23	HGNC	HGNC:18602	F1SED6	UPI0001C96E34	-	3/3	-
3:118976546	T	C	ENSSSCG00000027409	ENSSSCT00000029034	3_prime_UTR_variant	3301	-	-	-	-	rs325386201	TCF23	HGNC	HGNC:18602	F1SED6	UPI0001C96E34	-	3/3	-
3:121200467	A	G	ENSSSCG00000008579	ENSSSCT00000009388	3_prime_UTR_variant	1609	-	-	-	-	rs320022170	CENPO	HGNC	HGNC:28152	F1SDL1	UPI0001C96E96	-	7/7	-
3:121200467	A	G	ENSSSCG00000008578	ENSSSCT00000009387	3_prime_UTR_variant	4718	-	-	-	-	rs320022170	ADCY3	HGNC	HGNC:234	F1SDL2	UPI0001C96E95	-	22/22	-
3:121200478	A	G	ENSSSCG00000008579	ENSSSCT00000009388	3_prime_UTR_variant	1598	-	-	-	-	rs329571664	CENPO	HGNC	HGNC:28152	F1SDL1	UPI0001C96E96	-	7/7	-
3:121200478	A	G	ENSSSCG00000008578	ENSSSCT00000009387	3_prime_UTR_variant	4729	-	-	-	-	rs329571664	ADCY3	HGNC	HGNC:234	F1SDL2	UPI0001C96E95	-	22/22	-
3:121870156	G	A	ENSSSCG00000008586	ENSSSCT00000009396	3_prime_UTR_variant	1108	-	-	-	-	rs344669802	TP53I3	HGNC	HGNC:19373	F1SDJ3	UPI0001C96EE7	-	5/5	-
3:128141914	C	G	ENSSSCG00000023060	ENSSSCT00000029392	missense_variant	351	351	117	W/C	tgG/tgC	rs323581520	-	-	-	I3LL75	UPI00025DF666	deleterious(0)	1/6	-
3:130417968	G	C	ENSSSCG00000027247	ENSSSCT00000022524	missense_variant	212	204	68	C/W	tgC/tgG	rs341854935	-	-	-	I3LMU8	UPI00025DFB6D	tolerated(1)	3/15	-
3:130423337	G	A	ENSSSCG00000027247	ENSSSCT00000022524	missense_variant	106	98	33	P/L	cCc/cTc	rs328031012	-	-	-	I3LMU8	UPI00025DFB6D	tolerated(0.17)	1/15	-
3:130423395	T	A	ENSSSCG00000027247	ENSSSCT00000022524	missense_variant	48	40	14	T/S	Aca/Tca	rs345860614	-	-	-	I3LMU8	UPI00025DFB6D	tolerated(0.69)	1/15	-
4:11112938	G	A	ENSSSCG00000005962	ENSSSCT00000006545	missense_variant	1793	1259	420	R/H	cGc/cAc	-	GSDMC	HGNC	HGNC:7151	F1RRS0	UPI00025E0BB5	deleterious(0)	12/12	-
4:38262416	T	A	ENSSSCG00000006059	ENSSSCT00000036111	3_prime_UTR_variant	1004	-	-	-	-	-	NCALD	HGNC	HGNC:7655	F2Z561,K7GMM2	UPI0000004090	-	4/4	-
4:38262416	T	A	ENSSSCG00000006059	ENSSSCT00000006648	3_prime_UTR_variant	1066	-	-	-	-	-	NCALD	HGNC	HGNC:7655	F2Z561,K7GMM2	UPI0000004090	-	6/6	-
4:38262416	T	A	ENSSSCG00000006059	ENSSSCT00000035357	3_prime_UTR_variant	1056	-	-	-	-	-	NCALD	HGNC	HGNC:7655	F2Z561,K7GMM2	UPI0000004090	-	6/6	-
4:38262416	T	A	ENSSSCG00000006059	ENSSSCT00000033437	3_prime_UTR_variant	1073	-	-	-	-	-	NCALD	HGNC	HGNC:7655	F2Z561,K7GMM2	UPI0000004090	-	4/4	-
4:38262416	T	A	ENSSSCG00000006059	ENSSSCT00000033719	3_prime_UTR_variant	1021	-	-	-	-	-	NCALD	HGNC	HGNC:7655	F2Z561,K7GMM2	UPI0000004090	-	5/5	-
4:38262416	T	A	ENSSSCG00000006059	ENSSSCT00000033597	3_prime_UTR_variant	1015	-	-	-	-	-	NCALD	HGNC	HGNC:7655	F2Z561,K7GMM2	UPI0000004090	-	4/4	-
4:38262416	T	A	ENSSSCG00000006059	ENSSSCT00000035298	3_prime_UTR_variant	969	-	-	-	-	-	NCALD	HGNC	HGNC:7655	F2Z561,K7GMM2	UPI0000004090	-	5/5	-
4:87370244	T	G	ENSSSCG00000006276	ENSSSCT00000006875	3_prime_UTR_variant	1191	-	-	-	-	rs80835237	CEBPD	HGNC	HGNC:1835	F1RSE5	UPI00017F01DE	-	1/1	-
4:87370244	T	G	ENSSSCG00000006277	ENSSSCT00000006876	3_prime_UTR_variant	3012	-	-	-	-	rs80835237	SPIDR	HGNC	HGNC:28971	F1RSE4	UPI00025E0E91	-	16/16	-
4:98833523	A	G	ENSSSCG00000006398	ENSSSCT00000022301	5_prime_UTR_variant	147	-	-	-	-	rs326117550	SLAMF8	HGNC	HGNC:21391	I3LD70	UPI00028F44C0	-	1/6	-
4:98833523	A	G	ENSSSCG00000006398	ENSSSCT00000007011	5_prime_UTR_variant	147	-	-	-	-	rs326117550	SLAMF8	HGNC	HGNC:21391	F1RJ81	UPI0001C966F3	-	1/6	-
4:98833523	A	G	ENSSSCG00000006398	ENSSSCT00000035784	5_prime_UTR_variant	587	-	-	-	-	rs326117550	SLAMF8	HGNC	HGNC:21391	F1RJ81,K7GRB7	UPI0001E86E89	-	1/6	-
4:98833526	T	C	ENSSSCG00000006398	ENSSSCT00000022301	5_prime_UTR_variant	144	-	-	-	-	rs335687032	SLAMF8	HGNC	HGNC:21391	I3LD70	UPI00028F44C0	-	1/6	-
4:98833526	T	C	ENSSSCG00000006398	ENSSSCT00000007011	5_prime_UTR_variant	144	-	-	-	-	rs335687032	SLAMF8	HGNC	HGNC:21391	F1RJ81	UPI0001C966F3	-	1/6	-
4:98833526	T	C	ENSSSCG00000006398	ENSSSCT00000035784	5_prime_UTR_variant	584	-	-	-	-	rs335687032	SLAMF8	HGNC	HGNC:21391	F1RJ81,K7GRB7	UPI0001E86E89	-	1/6	-
4:98833535	A	G	ENSSSCG00000006398	ENSSSCT00000022301	5_prime_UTR_variant	135	-	-	-	-	rs318889431	SLAMF8	HGNC	HGNC:21391	I3LD70	UPI00028F44C0	-	1/6	-
4:98833535	A	G	ENSSSCG00000006398	ENSSSCT00000007011	5_prime_UTR_variant	135	-	-	-	-	rs318889431	SLAMF8	HGNC	HGNC:21391	F1RJ81	UPI0001C966F3	-	1/6	-
4:98833535	A	G	ENSSSCG00000006398	ENSSSCT00000035784	5_prime_UTR_variant	575	-	-	-	-	rs318889431	SLAMF8	HGNC	HGNC:21391	F1RJ81,K7GRB7	UPI0001E86E89	-	1/6	-
4:99148865	C	T	ENSSSCG00000021859	ENSSSCT00000007023	missense_variant	610	610	204	V/I	Gtc/Atc	rs332302417	-	-	-	F1RJ49	UPI00025DF822	tolerated(0.91)	2/2	-
4:101824581	A	G	ENSSSCG00000006465	ENSSSCT00000007082	missense_variant	2317	2317	773	K/E	Aag/Gag	rs342268344	INSRR	HGNC	HGNC:6093	F1RHJ5	UPI00025E01E6	tolerated(1)	12/22	-
4:101937500	A	G	ENSSSCG00000006470	ENSSSCT00000007087	5_prime_UTR_variant	165	-	-	-	-	rs325201309	RRNAD1	HGNC	HGNC:24273	F1RHJ0	UPI00017F0BFA	-	1/8	-
4:116033868	T	C	ENSSSCG00000006752	ENSSSCT00000007397	3_prime_UTR_variant	3583	-	-	-	-	rs81220452	CSDE1	HGNC	HGNC:29905	F1SBS1	UPI00025E15B2	-	20/20	-
4:116874075	C	T	ENSSSCG00000006762	ENSSSCT00000007408	3_prime_UTR_variant	3606	-	-	-	-	rs325582737	AP4B1	HGNC	HGNC:572	F1SBR2	UPI0001C96651	-	11/11	-
4:136410091	A	G	ENSSSCG00000006903	ENSSSCT00000007559	missense_variant	930	878	293	L/S	tTa/tCa	rs318993943	RPAP2	HGNC	HGNC:25791	F1S4F9	UPI0001C96858	tolerated(0.54)	8/13	-
5:7646046	G	T	ENSSSCG00000000125	ENSSSCT00000000131	5_prime_UTR_variant	176	-	-	-	-	-	LGALS1	HGNC	HGNC:6561	F1SKM9	UPI0001C95092	-	1/4	-
5:8916992	C	T	ENSSSCG00000000142	ENSSSCT00000000148	5_prime_UTR_variant	708	-	-	-	-	rs344189063	FOXRED2	HGNC	HGNC:26264	F1SKJ4	UPI0001C950FE	-	1/8	-
5:13127879	C	T	ENSSSCG00000000164	ENSSSCT00000000173	5_prime_UTR_variant	98	-	-	-	-	rs332025706	CRY1	HGNC	HGNC:2384	F1SPQ5	UPI0001C9513B	-	1/12	-
5:13127890	T	C	ENSSSCG00000000164	ENSSSCT00000000173	5_prime_UTR_variant	109	-	-	-	-	rs341046373	CRY1	HGNC	HGNC:2384	F1SPQ5	UPI0001C9513B	-	1/12	-
5:13127921	A	G	ENSSSCG00000000164	ENSSSCT00000000173	5_prime_UTR_variant	140	-	-	-	-	rs322352916	CRY1	HGNC	HGNC:2384	F1SPQ5	UPI0001C9513B	-	1/12	-
5:13127952	G	A	ENSSSCG00000000164	ENSSSCT00000000173	5_prime_UTR_variant	171	-	-	-	-	rs335331524	CRY1	HGNC	HGNC:2384	F1SPQ5	UPI0001C9513B	-	1/12	-
5:15931750	T	C	ENSSSCG00000023744	ENSSSCT00000024572	3_prime_UTR_variant	2372	-	-	-	-	rs327777866	-	-	-	I3LBQ7	UPI00025E12D1	-	4/4	-
5:15931796	C	T	ENSSSCG00000023744	ENSSSCT00000024572	3_prime_UTR_variant	2326	-	-	-	-	rs344987989	-	-	-	I3LBQ7	UPI00025E12D1	-	4/4	-
5:24125051	T	C	ENSSSCG00000000415	ENSSSCT00000000449	missense_variant	292	292	98	S/G	Agc/Ggc	rs346262620	SDR9C7	HGNC	HGNC:29958	F1SL80	UPI00021058C3	tolerated(1)	1/4	-
5:66039732	C	T	ENSSSCG00000025680	ENSSSCT00000031826	missense_variant	842	20	7	R/H	cGc/cAc	-	-	-	-	I3LNX9	UPI00025E1955	tolerated(0.32)	3/12	-
5:66039732	C	T	ENSSSCG00000025680	ENSSSCT00000029996	missense_variant	848	830	277	R/H	cGc/cAc	-	-	-	-	I3LLY1	UPI00025E1956	tolerated(1)	5/9	-
5:66649964	C	T	ENSSSCG00000000704	ENSSSCT00000000766	3_prime_UTR_variant	2652	-	-	-	-	rs339569618	TAPBPL	HGNC	HGNC:30683	F1SL31	UPI00025DFE52	-	7/7	-
5:71682645	T	C	ENSSSCG00000000763	ENSSSCT00000000827	3_prime_UTR_variant	1455	-	-	-	-	rs330552835	-	-	-	F1SHR7	UPI00025DFB6C	-	11/11	-
5:84049077	A	C	ENSSSCG00000000847	ENSSSCT00000000924	3_prime_UTR_variant	2181	-	-	-	-	rs334513521	TDG	HGNC	HGNC:11700	F1SRK8	UPI0001E8707A	-	10/10	-
5:84049137	G	T	ENSSSCG00000000847	ENSSSCT00000000924	3_prime_UTR_variant	2121	-	-	-	-	rs325273087	TDG	HGNC	HGNC:11700	F1SRK8	UPI0001E8707A	-	10/10	-
5:97777634	T	C	ENSSSCG00000000921	ENSSSCT00000001005	3_prime_UTR_variant	3032	-	-	-	-	rs330554244	-	-	-	F1SPZ5	UPI0001C953BF	-	8/8	-
5:110348841	T	C	ENSSSCG00000000959	ENSSSCT00000001048	3_prime_UTR_variant	1980	-	-	-	-	rs342717391	-	-	-	F1RYI1	UPI00025E13FE	-	9/9	-
6:4665101	C	T	ENSSSCG00000002671	ENSSSCT00000002962	3_prime_UTR_variant	3409	-	-	-	-	rs341975209	ATP2C2	HGNC	HGNC:29103	F1S5U9	UPI0001E872AA	-	27/27	-
6:4665104	A	G	ENSSSCG00000002671	ENSSSCT00000002962	3_prime_UTR_variant	3406	-	-	-	-	rs322907100	ATP2C2	HGNC	HGNC:29103	F1S5U9	UPI0001E872AA	-	27/27	-
6:4665105	G	A	ENSSSCG00000002671	ENSSSCT00000002962	3_prime_UTR_variant	3405	-	-	-	-	-	ATP2C2	HGNC	HGNC:29103	F1S5U9	UPI0001E872AA	-	27/27	-
6:4665137	G	T	ENSSSCG00000002671	ENSSSCT00000002962	missense_variant	3373	2817	939	N/K	aaC/aaA	rs346337353	ATP2C2	HGNC	HGNC:29103	F1S5U9	UPI0001E872AA	tolerated(1)	27/27	-
6:31827020	T	C	ENSSSCG00000023391	ENSSSCT00000031189	5_prime_UTR_variant	151	-	-	-	-	rs343752257	-	-	-	I3LRA1	UPI00025DFCC1	-	1/3	-
6:45952385	T	C	ENSSSCG00000003046	ENSSSCT00000003383	missense_variant	299	163	55	S/P	Tcg/Ccg	-	RABAC1	HGNC	HGNC:9794	F1RMX2	UPI0001C9586D	tolerated(0.09)	2/5	-
6:50215189	G	A	ENSSSCG00000003172	ENSSSCT00000003522	missense_variant	554	476	159	R/H	cGc/cAc	rs340159490	CCDC155	HGNC	HGNC:26520	F1RHZ5	UPI0001C95AA1	tolerated(0.15)	5/18	-
6:51664668	A	G	ENSSSCG00000003228	ENSSSCT00000003587	missense_variant	2024	2024	675	L/P	cTg/cCg	-	VSIG10L	HGNC	HGNC:27111	F1RP94	UPI00025E13EE	deleterious(0)	7/9	-
6:52015820	A	G	ENSSSCG00000003243	ENSSSCT00000003603	missense_variant	436	250	84	K/E	Aaa/Gaa	rs343218645	-	-	-	F1RNL1	UPI00025DF33C	tolerated(1)	4/11	-
6:65727909	C	T	ENSSSCG00000003423	ENSSSCT00000003797	3_prime_UTR_variant	2643	-	-	-	-	-	DRAXIN	HGNC	HGNC:25054	F1RF90	UPI0001C95E27	-	7/7	-
6:65727909	C	T	ENSSSCG00000003423	ENSSSCT00000003798	3_prime_UTR_variant	2634	-	-	-	-	-	DRAXIN	HGNC	HGNC:25054	F1RF89	UPI0001E87596	-	6/6	-
6:65822920	T	C	ENSSSCG00000003429	ENSSSCT00000003807	3_prime_UTR_variant	3037	-	-	-	-	rs340847061	CLCN6	HGNC	HGNC:2024	F1RF80	UPI0001C95E31	-	23/23	-
6:65823200	G	A	ENSSSCG00000003429	ENSSSCT00000003807	3_prime_UTR_variant	3317	-	-	-	-	rs332133750	CLCN6	HGNC	HGNC:2024	F1RF80	UPI0001C95E31	-	23/23	-
6:65823205	A	G	ENSSSCG00000003429	ENSSSCT00000003807	3_prime_UTR_variant	3322	-	-	-	-	rs344042775	CLCN6	HGNC	HGNC:2024	F1RF80	UPI0001C95E31	-	23/23	-
6:65823209	G	A	ENSSSCG00000003429	ENSSSCT00000003807	3_prime_UTR_variant	3326	-	-	-	-	rs327799109	CLCN6	HGNC	HGNC:2024	F1RF80	UPI0001C95E31	-	23/23	-
6:65830603	A	G	ENSSSCG00000003430	ENSSSCT00000003808	missense_variant	159	149	50	M/T	aTg/aCg	rs335475074	NPPA	HGNC	HGNC:7939	F1RF79	UPI00025E00FC	deleterious(0.01)	2/2	-
6:81864340	A	G	ENSSSCG00000003601	ENSSSCT00000003996	3_prime_UTR_variant	1615	-	-	-	-	rs340567561	HCRTR1	HGNC	HGNC:4848	F1SVA1	UPI0001C95B20	-	8/8	-
6:86735510	C	G	ENSSSCG00000003643	ENSSSCT00000004039	missense_variant	1061	842	281	R/P	cGa/cCa	-	SF3A3	HGNC	HGNC:10767	F1SV40	UPI00004A5705	deleterious(0)	11/17	-
6:119372599	C	T	ENSSSCG00000003756	ENSSSCT00000004158	3_prime_UTR_variant	1396	-	-	-	-	rs45435478	EDG7	Uniprot_gn	-	C5G5X7	UPI0001A7B400	-	3/3	-
6:135380929	A	G	ENSSSCG00000003806	ENSSSCT00000004212	3_prime_UTR_variant	969	-	-	-	-	rs334140732	LEPROT	HGNC	HGNC:29477	J9JIK7	UPI00025E1692	-	4/4	-
6:146104670	T	C	ENSSSCG00000028506	ENSSSCT00000026980	5_prime_UTR_variant	14	-	-	-	-	rs337560399	YIPF1	HGNC	HGNC:25231	I3L692	UPI0002105DA9	-	1/10	-
6:152572491	T	C	ENSSSCG00000003902	ENSSSCT00000004317	3_prime_UTR_variant	2614	-	-	-	-	rs330737439	NSUN4	HGNC	HGNC:31802	F1S3W1	UPI0001C95FB3	-	6/6	-
6:155538713	T	C	ENSSSCG00000003955	ENSSSCT00000004374	missense_variant	694	694	232	C/R	Tgc/Cgc	rs326370902	-	-	-	F1SFB6	UPI00025DE800	tolerated(1)	1/1	-
7:24748234	C	G	ENSSSCG00000001231	ENSSSCT00000036412	3_prime_UTR_variant	1338	-	-	-	-	-	SLA-1	Clone_based_vega_gene	-	K7GNK3	UPI00028F4960	-	7/7	-
7:24748234	C	G	ENSSSCG00000001231	ENSSSCT00000001334	3_prime_UTR_variant	1404	-	-	-	-	-	SLA-1	Clone_based_vega_gene	-	F1RZ59	UPI00017EFC69	-	8/8	-
7:24748271	A	C	ENSSSCG00000001231	ENSSSCT00000036412	3_prime_UTR_variant	1301	-	-	-	-	-	SLA-1	Clone_based_vega_gene	-	K7GNK3	UPI00028F4960	-	7/7	-
7:24748271	A	C	ENSSSCG00000001231	ENSSSCT00000001334	3_prime_UTR_variant	1367	-	-	-	-	-	SLA-1	Clone_based_vega_gene	-	F1RZ59	UPI00017EFC69	-	8/8	-
7:24748277	C	A	ENSSSCG00000001231	ENSSSCT00000036412	3_prime_UTR_variant	1295	-	-	-	-	-	SLA-1	Clone_based_vega_gene	-	K7GNK3	UPI00028F4960	-	7/7	-
7:24748277	C	A	ENSSSCG00000001231	ENSSSCT00000001334	3_prime_UTR_variant	1361	-	-	-	-	-	SLA-1	Clone_based_vega_gene	-	F1RZ59	UPI00017EFC69	-	8/8	-
7:25969489	G	C	ENSSSCG00000001294	ENSSSCT00000001409	missense_variant	896	896	299	S/C	tCc/tGc	rs333621807	-	-	-	F1RXL5	UPI0001C954EA	deleterious(0)	1/1	-
7:26432546	C	T	ENSSSCG00000001340	ENSSSCT00000001456	missense_variant	383	383	128	R/H	cGt/cAt	rs343678707	-	-	-	F1RUD1	UPI0001C954D3	tolerated(1)	2/5	-
7:26432757	G	A	ENSSSCG00000001340	ENSSSCT00000001456	missense_variant	173	173	58	P/L	cCc/cTc	-	-	-	-	F1RUD1	UPI0001C954D3	deleterious(0)	1/5	-
7:26432788	A	C	ENSSSCG00000001340	ENSSSCT00000001456	missense_variant	142	142	48	L/V	Tta/Gta	rs344318735	-	-	-	F1RUD1	UPI0001C954D3	tolerated(0.93)	1/5	-
7:26432797	C	T	ENSSSCG00000001340	ENSSSCT00000001456	missense_variant	133	133	45	V/I	Gtc/Atc	rs322757273	-	-	-	F1RUD1	UPI0001C954D3	tolerated(1)	1/5	-
7:33644483	T	C	ENSSSCG00000001499	ENSSSCT00000001671	missense_variant	13397	13397	4466	M/T	aTg/aCg	rs322822803	DST	HGNC	HGNC:1090	F1RZU8	UPI00025E19A2	-	51/97	-
7:39242923	C	T	ENSSSCG00000027778	ENSSSCT00000029888	3_prime_UTR_variant	3344	-	-	-	-	rs322735737	GLO1	HGNC	HGNC:4323	I3LDM7	UPI00017EFBAB	-	6/6	-
7:39242950	T	C	ENSSSCG00000027778	ENSSSCT00000029888	3_prime_UTR_variant	3317	-	-	-	-	rs333664915	GLO1	HGNC	HGNC:4323	I3LDM7	UPI00017EFBAB	-	6/6	-
7:55707198	G	C	ENSSSCG00000001788	ENSSSCT00000002003	3_prime_UTR_variant	977	-	-	-	-	rs332018296	STARD5	HGNC	HGNC:18065	F1RID6	UPI00017EFE4D	-	6/6	-
7:64039109	C	G	ENSSSCG00000001912	ENSSSCT00000002141	missense_variant	1325	1321	441	A/P	Gca/Cca	-	PML	HGNC	HGNC:9113	F1SID1	UPI0001C95A30	deleterious(0.02)	5/9	-
7:80271028	T	C	ENSSSCG00000001991	ENSSSCT00000002229	missense_variant	719	473	158	L/P	cTc/cCc	-	DHRS1	HGNC	HGNC:16445	F1SGQ0	UPI0001C9562C	deleterious(0.01)	5/9	-
7:80434967	A	G	ENSSSCG00000002005	ENSSSCT00000002243	3_prime_UTR_variant	2837	-	-	-	-	-	EMC9	HGNC	HGNC:20273	F1SGM2	UPI00017F09D3	-	5/5	-
7:86420677	C	G	ENSSSCG00000002246	ENSSSCT00000002501	missense_variant	1563	1563	521	E/D	gaG/gaC	rs322350459	CHRM5	HGNC	HGNC:1954	F1SCL4	UPI0001C958DE	tolerated(0.25)	1/1	-
7:103573259	C	A	ENSSSCG00000002366	ENSSSCT00000002630	3_prime_UTR_variant	1333	-	-	-	-	rs81492008	NPC2	Uniprot_gn	-	-	UPI00001303DB	-	4/4	-
7:119945119	T	C	ENSSSCG00000002443	ENSSSCT00000002713	3_prime_UTR_variant	4591	-	-	-	-	rs323422699	TC2N	HGNC	HGNC:19859	F1SD88	UPI00017F0336	-	11/11	-
7:120278258	T	A	ENSSSCG00000002447	ENSSSCT00000002717	5_prime_UTR_variant	75	-	-	-	-	rs327788819	-	-	-	F1SD85	UPI00025DFB8C	-	1/9	-
7:122968448	A	G	ENSSSCG00000030371	ENSSSCT00000002764	missense_variant	1214	1066	356	K/E	Aaa/Gaa	-	-	-	-	F1SCC6	UPI00017F0640	tolerated(0.77)	4/5	-
7:124707839	G	A	ENSSSCG00000027030	ENSSSCT00000022656	3_prime_UTR_variant	2637	-	-	-	-	rs327987366	BDKRB2	Clone_based_vega_gene	-	I3LMT9	UPI00025DF5A1	-	2/2	-
7:124708086	T	A	ENSSSCG00000027030	ENSSSCT00000022656	3_prime_UTR_variant	2884	-	-	-	-	rs332021578	BDKRB2	Clone_based_vega_gene	-	I3LMT9	UPI00025DF5A1	-	2/2	-
7:124708091	C	T	ENSSSCG00000027030	ENSSSCT00000022656	3_prime_UTR_variant	2889	-	-	-	-	-	BDKRB2	Clone_based_vega_gene	-	I3LMT9	UPI00025DF5A1	-	2/2	-
7:124708111	T	C	ENSSSCG00000027030	ENSSSCT00000022656	3_prime_UTR_variant	2909	-	-	-	-	-	BDKRB2	Clone_based_vega_gene	-	I3LMT9	UPI00025DF5A1	-	2/2	-
7:124749090	T	G	ENSSSCG00000002501	ENSSSCT00000002779	missense_variant	1039	1039	347	F/V	Ttc/Gtc	rs344088349	BDKRB1	HGNC	HGNC:1029	F1SAR0	UPI0001C95741	tolerated(0.07)	1/1	-
7:129277651	A	G	ENSSSCG00000024055	ENSSSCT00000028166	3_prime_UTR_variant	2745	-	-	-	-	rs336268948	-	-	-	I3LRS6	UPI00025E0009	-	10/10	-
7:133511931	C	T	ENSSSCG00000028324	ENSSSCT00000002883	stop_gained	298	298	100	Q/*	Cag/Tag	rs330852659	-	-	-	F1S7G7	UPI00025DE7B1	-	1/1	-
8:31034153	A	C	ENSSSCG00000008774	ENSSSCT00000009599	missense_variant	661	661	221	M/L	Atg/Ctg	-	TBC1D1	HGNC	HGNC:11578	F1S4K5	UPI00025E0DD2	tolerated(0.15)	4/8	-
8:92675076	G	A	ENSSSCG00000009060	ENSSSCT00000009924	5_prime_UTR_variant	1037	-	-	-	-	rs336076935	MAML3	HGNC	HGNC:16272	F1RRE2	UPI00025DFC26	-	1/4	-
8:93405750	G	T	ENSSSCG00000009063	ENSSSCT00000009928	missense_variant	40	21	7	L/F	ttG/ttT	rs81402316	NDUFC1	Uniprot_gn	-	F1RRC9	UPI0001C96A0A	deleterious(0.03)	1/4	-
8:142136650	C	T	ENSSSCG00000009228	ENSSSCT00000010107	3_prime_UTR_variant	4405	-	-	-	-	rs345301446	MAPK10	HGNC	HGNC:6872	F1RW16,K7GP94	UPI0001C96F0A	-	12/12	-
9:481427	G	A	ENSSSCG00000014575	ENSSSCT00000015925	missense_variant	859	859	287	D/N	Gat/Aat	rs81420553	SCUBE2	HGNC	HGNC:30425	F1RNJ7	UPI00025DF458	deleterious(0)	11/26	-
9:481475	A	G	ENSSSCG00000014575	ENSSSCT00000015925	missense_variant	907	907	303	I/V	Atc/Gtc	rs327670752	SCUBE2	HGNC	HGNC:30425	F1RNJ7	UPI00025DF458	tolerated(1)	11/26	-
9:519375	C	T	ENSSSCG00000014575	ENSSSCT00000015925	3_prime_UTR_variant	3172	-	-	-	-	-	SCUBE2	HGNC	HGNC:30425	F1RNJ7	UPI00025DF458	-	26/26	-
9:4895896	G	A	ENSSSCG00000014690	ENSSSCT00000016041	missense_variant	737	737	246	S/N	aGt/aAt	rs319089708	UBQLNL	HGNC	HGNC:28294	F1RJB2	UPI0001C98227	tolerated(1)	1/1	-
9:5185090	G	T	ENSSSCG00000024353	ENSSSCT00000032278	missense_variant	931	931	311	A/S	Gct/Tct	rs322302302	-	-	-	I3LUY6	UPI00025DE8A2	tolerated(0.42)	1/1	-
9:7136936	A	G	ENSSSCG00000014794	ENSSSCT00000016145	missense_variant	1333	1333	445	K/E	Aag/Gag	-	NUP98	HGNC	HGNC:8068	F1SUZ2	UPI00025E0E1C	deleterious(0)	10/30	-
9:8563008	C	G	ENSSSCG00000014822	ENSSSCT00000016174	missense_variant	1502	1502	501	A/G	gCg/gGg	rs327104494	ARHGEF17	HGNC	HGNC:21726	F1SUT6	UPI00025E17ED	tolerated(1)	1/21	-
9:44445094	T	C	ENSSSCG00000015035	ENSSSCT00000026093	3_prime_UTR_variant	659	-	-	-	-	rs334543928	C11orf52	HGNC	HGNC:30531	I3LI29	UPI00025DF5E3	-	5/5	-
9:44445094	T	C	ENSSSCG00000015035	ENSSSCT00000016400	3_prime_UTR_variant	662	-	-	-	-	rs334543928	C11orf52	HGNC	HGNC:30531	F1SMA8	UPI00025DF5E2	-	4/4	-
9:50378829	C	T	ENSSSCG00000015085	ENSSSCT00000016451	3_prime_UTR_variant	3227	-	-	-	-	rs341177467	IL10RA	Clone_based_vega_gene	-	F1SAM5	UPI00025DFE93	-	6/6	-
9:50378829	C	T	ENSSSCG00000015085	ENSSSCT00000036681	3_prime_UTR_variant	3311	-	-	-	-	rs341177467	IL10RA	Clone_based_vega_gene	-	K7GSL4	UPI0001E87F5C	-	7/7	-
9:50757145	G	A	ENSSSCG00000023777	ENSSSCT00000032072	3_prime_UTR_variant	2260	-	-	-	-	rs321269671	-	-	-	Q7YS30,F1SAK6	UPI0001C98169	-	3/3	-
9:50867236	G	C	ENSSSCG00000029395	ENSSSCT00000025141	missense_variant	877	877	293	R/G	Cgg/Ggg	-	TMEM25	HGNC	HGNC:25890	I3LNP1	UPI00025E07D1	deleterious(0)	6/8	-
9:51639118	C	T	ENSSSCG00000015122	ENSSSCT00000035739	3_prime_UTR_variant	1933	-	-	-	-	rs334857517	CD90	Uniprot_gn	-	K7GL43	UPI00028F4A79	-	2/2	-
9:51639118	C	T	ENSSSCG00000015122	ENSSSCT00000016488	3_prime_UTR_variant	2104	-	-	-	-	rs334857517	CD90	Uniprot_gn	-	B9ZSM8	UPI000195C788	-	4/4	-
9:73855980	A	G	ENSSSCG00000015654	ENSSSCT00000033310	missense_variant	255	107	36	Y/C	tAt/tGt	rs81419973	IL20	HGNC	HGNC:6002	F1SEZ1,A0FH92,K7GPP8	UPI00028F4615	tolerated(0.21)	1/6	-
9:73856015	T	C	ENSSSCG00000015654	ENSSSCT00000033310	missense_variant	290	142	48	F/L	Ttt/Ctt	rs335456270	IL20	HGNC	HGNC:6002	F1SEZ1,A0FH92,K7GPP8	UPI00028F4615	tolerated(0.22)	1/6	-
9:74477548	A	G	ENSSSCG00000028674	ENSSSCT00000028859	missense_variant	2507	2323	775	T/A	Acg/Gcg	rs342482622	CR2	HGNC	HGNC:2336	I3LK97	UPI00025DFCBB	tolerated(0.11)	13/27	-
9:85232767	T	C	ENSSSCG00000015342	ENSSSCT00000016715	missense_variant	2174	2174	725	Q/R	cAa/cGa	rs345144554	COL28A1	HGNC	HGNC:22442	F1SF83	UPI00025E1980	tolerated(0.22)	28/34	-
9:119580777	T	G	ENSSSCG00000023584	ENSSSCT00000022370	3_prime_UTR_variant	798	-	-	-	-	rs335008877	-	-	-	I3LPP0	UPI00025E0CBC	-	5/5	-
9:125530018	T	C	ENSSSCG00000015480	ENSSSCT00000016863	3_prime_UTR_variant	9239	-	-	-	-	-	PRRC2C	HGNC	HGNC:24903	F1S7T1	UPI00025E14C5	-	35/35	-
9:125530036	C	G	ENSSSCG00000015480	ENSSSCT00000016863	3_prime_UTR_variant	9257	-	-	-	-	-	PRRC2C	HGNC	HGNC:24903	F1S7T1	UPI00025E14C5	-	35/35	-
9:125530084	A	C	ENSSSCG00000015480	ENSSSCT00000016863	3_prime_UTR_variant	9305	-	-	-	-	-	PRRC2C	HGNC	HGNC:24903	F1S7T1	UPI00025E14C5	-	35/35	-
9:125530689	T	A	ENSSSCG00000015480	ENSSSCT00000016863	3_prime_UTR_variant	9910	-	-	-	-	rs81415979	PRRC2C	HGNC	HGNC:24903	F1S7T1	UPI00025E14C5	-	35/35	-
9:137190180	T	C	ENSSSCG00000015561	ENSSSCT00000016951	missense_variant	337	337	113	N/D	Aat/Gat	rs344816883	APOBEC4	HGNC	HGNC:32152	F1S657	UPI0001C981E4	tolerated(1)	1/1	-
9:137190185	T	C	ENSSSCG00000015561	ENSSSCT00000016951	missense_variant	332	332	111	N/S	aAc/aGc	rs328587334	APOBEC4	HGNC	HGNC:32152	F1S657	UPI0001C981E4	tolerated(0.57)	1/1	-
9:144598302	A	T	ENSSSCG00000015604	ENSSSCT00000016997	missense_variant	1239	1129	377	T/S	Acc/Tcc	rs329352790	NEK2	HGNC	HGNC:7745	Q9GKX1,F1S2U5	UPI0001C98450	tolerated(0.44)	8/8	-
9:146400404	A	G	ENSSSCG00000015611	ENSSSCT00000017005	5_prime_UTR_variant	601	-	-	-	-	rs80930679	-	-	-	F1SF51	UPI00025DFD8F	-	1/7	-
9:146400438	C	T	ENSSSCG00000015611	ENSSSCT00000017005	5_prime_UTR_variant	567	-	-	-	-	rs321786623	-	-	-	F1SF51	UPI00025DFD8F	-	1/7	-
9:146400445	A	G	ENSSSCG00000015611	ENSSSCT00000017005	5_prime_UTR_variant	560	-	-	-	-	rs332860110	-	-	-	F1SF51	UPI00025DFD8F	-	1/7	-
9:146400464	C	G	ENSSSCG00000015611	ENSSSCT00000017005	5_prime_UTR_variant	541	-	-	-	-	rs327609517	-	-	-	F1SF51	UPI00025DFD8F	-	1/7	-
9:146400492	T	G	ENSSSCG00000015611	ENSSSCT00000017005	5_prime_UTR_variant	513	-	-	-	-	rs336488179	-	-	-	F1SF51	UPI00025DFD8F	-	1/7	-
9:146400619	T	C	ENSSSCG00000015611	ENSSSCT00000017005	5_prime_UTR_variant	386	-	-	-	-	rs337719270	-	-	-	F1SF51	UPI00025DFD8F	-	1/7	-
10:17750738	G	A	ENSSSCG00000021132	ENSSSCT00000027974	3_prime_UTR_variant	1857	-	-	-	-	rs331466003	-	-	-	I3L6B1	UPI00025DEC5E	-	2/2	-
10:17750914	A	G	ENSSSCG00000021132	ENSSSCT00000027974	3_prime_UTR_variant	1681	-	-	-	-	rs321969127	-	-	-	I3L6B1	UPI00025DEC5E	-	2/2	-
10:22259333	G	T	ENSSSCG00000030286	ENSSSCT00000028202	missense_variant	425	176	59	A/E	gCg/gAg	-	-	-	-	I3LHR5	UPI00025DEE7F	tolerated(1)	2/3	-
10:35065461	T	C	ENSSSCG00000026291	ENSSSCT00000030955	3_prime_UTR_variant	2698	-	-	-	-	rs81248415	C9orf64	HGNC	HGNC:28144	I3LAW0	UPI0002106381	-	4/4	-
10:35065492	T	C	ENSSSCG00000026291	ENSSSCT00000030955	3_prime_UTR_variant	2667	-	-	-	-	rs81248414	C9orf64	HGNC	HGNC:28144	I3LAW0	UPI0002106381	-	4/4	-
10:47746778	C	G	ENSSSCG00000011030	ENSSSCT00000012072	3_prime_UTR_variant	6681	-	-	-	-	rs323462543	CUBN	HGNC	HGNC:2548	F1RWC3	UPI00025DF7CE	-	39/39	-
10:51524885	T	C	ENSSSCG00000011050	ENSSSCT00000012094	3_prime_UTR_variant	512	-	-	-	-	rs328412791	MEIG1	HGNC	HGNC:23429	F1RW82	UPI0000F5DBB3	-	2/2	-
10:51524900	A	T	ENSSSCG00000011050	ENSSSCT00000012094	3_prime_UTR_variant	497	-	-	-	-	rs341138488	MEIG1	HGNC	HGNC:23429	F1RW82	UPI0000F5DBB3	-	2/2	-
10:51525021	G	T	ENSSSCG00000011050	ENSSSCT00000012094	3_prime_UTR_variant	376	-	-	-	-	rs326329076	MEIG1	HGNC	HGNC:23429	F1RW82	UPI0000F5DBB3	-	2/2	-
10:75708339	T	A	ENSSSCG00000011162	ENSSSCT00000012224	3_prime_UTR_variant	2563	-	-	-	-	-	LARP4B	HGNC	HGNC:28987	F1RX46	UPI0002106584	-	17/17	-
10:78823222	A	G	ENSSSCG00000011176	ENSSSCT00000012239	missense_variant	125	125	42	L/P	cTg/cCg	-	-	-	-	F1RX26	UPI00025E08E7	deleterious(0.04)	1/11	-
10:78823225	T	A	ENSSSCG00000011176	ENSSSCT00000012239	missense_variant	122	122	41	K/M	aAg/aTg	-	-	-	-	F1RX26	UPI00025E08E7	deleterious(0.04)	1/11	-
11:7830830	C	A	ENSSSCG00000009335	ENSSSCT00000010230	missense_variant	798	753	251	D/E	gaC/gaA	rs336420078	B3GALTL	HGNC	HGNC:20207	F1RSS9	UPI00025DF92B	tolerated(0.51)	9/14	-
11:16080433	G	A	ENSSSCG00000009378	ENSSSCT00000010275	missense_variant	374	289	97	G/S	Ggt/Agt	rs81215718	CKAP2	HGNC	HGNC:1990	F1RMD2	UPI0001C96DAD	tolerated(0.62)	4/9	-
11:20956321	A	T	ENSSSCG00000009406	ENSSSCT00000010305	missense_variant	1384	1378	460	S/C	Agc/Tgc	rs339873320	HTR2A	HGNC	HGNC:5293	F1RK09	UPI0001C96ECB	tolerated(0.1)	3/3	-
11:86854866	T	G	ENSSSCG00000023633	ENSSSCT00000025705	3_prime_UTR_variant	1798	-	-	-	-	rs321800457	-	-	-	I3L5A2	UPI0001E87F4A	-	2/2	-
12:1439231	G	C	ENSSSCG00000028593	ENSSSCT00000022504	3_prime_UTR_variant	2793	-	-	-	-	rs325772802	ENTHD2	HGNC	HGNC:26458	I3L691	UPI00021068D9	-	13/13	-
12:14953133	T	C	ENSSSCG00000017279	ENSSSCT00000018811	3_prime_UTR_variant	4767	-	-	-	-	rs340502271	ERN1	HGNC	HGNC:3449	F1RSL5	UPI0001C98E1B	-	20/20	-
12:14976306	C	T	ENSSSCG00000017280	ENSSSCT00000034499	5_prime_UTR_variant	451	-	-	-	-	rs322711991	ICAM2	HGNC	HGNC:5345	K7GQI6,K7GMR5	UPI00028F48A3	-	3/6	-
12:14976306	C	T	ENSSSCG00000017280	ENSSSCT00000033230	5_prime_UTR_variant	488	-	-	-	-	rs322711991	ICAM2	HGNC	HGNC:5345	K7GMR5	UPI00028F4A82	-	2/4	-
12:14976323	C	T	ENSSSCG00000017280	ENSSSCT00000034499	5_prime_UTR_variant	468	-	-	-	-	rs334696360	ICAM2	HGNC	HGNC:5345	K7GQI6,K7GMR5	UPI00028F48A3	-	3/6	-
12:14976323	C	T	ENSSSCG00000017280	ENSSSCT00000033230	5_prime_UTR_variant	505	-	-	-	-	rs334696360	ICAM2	HGNC	HGNC:5345	K7GMR5	UPI00028F4A82	-	2/4	-
12:15293741	C	T	ENSSSCG00000017293	ENSSSCT00000018825	3_prime_UTR_variant	2889	-	-	-	-	-	TACO1	HGNC	HGNC:24316	F1RRW7	UPI0001C98E57	-	5/5	-
12:15293743	T	C	ENSSSCG00000017293	ENSSSCT00000018825	3_prime_UTR_variant	2887	-	-	-	-	-	TACO1	HGNC	HGNC:24316	F1RRW7	UPI0001C98E57	-	5/5	-
12:18762511	A	C	ENSSSCG00000017347	ENSSSCT00000018883	5_prime_UTR_variant	128	-	-	-	-	rs328842864	HIGD1B	HGNC	HGNC:24318	F1RQZ8	UPI00025E134B	-	1/4	-
12:19500806	G	A	ENSSSCG00000017367	ENSSSCT00000018906	3_prime_UTR_variant	2057	-	-	-	-	rs338248908	MPP2	HGNC	HGNC:7220	F1S1J3	UPI00025DF6C1	-	11/11	-
12:25811003	A	T	ENSSSCG00000023586	ENSSSCT00000030769	3_prime_UTR_variant	1552	-	-	-	-	rs334137615	SPOP	HGNC	HGNC:11254	I3LA15	UPI00025DF28D	-	7/7	-
12:26401665	G	A	ENSSSCG00000028776	ENSSSCT00000030597	5_prime_UTR_variant	161	-	-	-	-	rs322093323	HILS1	Clone_based_vega_gene	-	I3LB72	UPI00028F44CE	-	1/1	-
12:26719194	C	A	ENSSSCG00000017576	ENSSSCT00000019133	missense_variant	1556	1556	519	A/E	gCg/gAg	rs81497321	-	-	-	F1RT74	UPI00025DF847	tolerated(0.33)	9/12	-
12:26828555	C	T	ENSSSCG00000017566	ENSSSCT00000019121	missense_variant	689	664	222	L/F	Ctt/Ttt	rs337171306	ACSF2	HGNC	HGNC:26101	F1RT96	UPI00025DFCC7	tolerated(0.71)	6/16	-
12:36043165	A	G	ENSSSCG00000017643	ENSSSCT00000035025	3_prime_UTR_variant	1623	-	-	-	-	rs332413484	SEPT4	HGNC	HGNC:9165	K7GM78	UPI00021069F7	-	12/12	-
12:36043165	A	G	ENSSSCG00000017643	ENSSSCT00000019205	3_prime_UTR_variant	1722	-	-	-	-	rs332413484	SEPT4	HGNC	HGNC:9165	F1RRN6	UPI0001E880D2	-	12/12	-
12:38930552	A	G	ENSSSCG00000026665	ENSSSCT00000025171	missense_variant	550	522	174	I/M	atA/atG	rs81213318	-	-	-	I3LH52	UPI00025DF624	tolerated(1)	3/4	-
12:41224886	A	G	ENSSSCG00000017705	ENSSSCT00000034994	3_prime_UTR_variant	1323	-	-	-	-	rs319705920	CCL5	Uniprot_gn	-	K7GMD2	UPI00028F48DE	-	2/2	-
12:46537688	C	T	ENSSSCG00000024626	ENSSSCT00000032150	3_prime_UTR_variant	2705	-	-	-	-	rs320388237	TNFAIP1	HGNC	HGNC:11894	I3LM60	UPI00022CEABB	-	7/7	-
12:48622362	T	G	ENSSSCG00000017799	ENSSSCT00000019371	3_prime_UTR_variant	7545	-	-	-	-	rs338508857	CPD	HGNC	HGNC:2301	F1RN68	UPI0001C98C66	-	21/21	-
12:49455051	G	A	ENSSSCG00000017812	ENSSSCT00000019386	3_prime_UTR_variant	4517	-	-	-	-	rs334984943	VPS53	HGNC	HGNC:25608	F1RHI3	UPI0001C98C74	-	22/22	-
12:49455138	A	C	ENSSSCG00000017812	ENSSSCT00000019386	3_prime_UTR_variant	4604	-	-	-	-	rs345402897	VPS53	HGNC	HGNC:25608	F1RHI3	UPI0001C98C74	-	22/22	-
12:51068404	C	A	ENSSSCG00000023490	ENSSSCT00000025106	missense_variant	847	847	283	V/L	Gta/Tta	rs330421773	-	-	-	I3LI12	UPI0002106854	tolerated(1)	1/1	-
12:51068467	T	G	ENSSSCG00000023490	ENSSSCT00000025106	missense_variant	784	784	262	M/L	Atg/Ctg	rs331208499	-	-	-	I3LI12	UPI0002106854	tolerated(0.75)	1/1	-
12:51068506	C	G	ENSSSCG00000023490	ENSSSCT00000025106	missense_variant	745	745	249	V/L	Gtg/Ctg	rs343601164	-	-	-	I3LI12	UPI0002106854	tolerated(1)	1/1	-
12:51576632	A	C	ENSSSCG00000017864	ENSSSCT00000019440	missense_variant	1511	881	294	V/G	gTa/gGa	rs339590896	SHPK	HGNC	HGNC:1492	F1RLI9	UPI00025DF253	tolerated(1)	6/7	-
12:53917090	C	T	ENSSSCG00000025235	ENSSSCT00000030882	missense_variant	761	404	135	S/N	aGt/aAt	rs343573166	ZFP3	HGNC	HGNC:12861	F1RFY7	UPI0001C98D23	tolerated(0.12)	2/2	-
12:53967824	C	A	ENSSSCG00000017900	ENSSSCT00000019480	3_prime_UTR_variant	5024	-	-	-	-	rs321617679	KIF1C	HGNC	HGNC:6317	F1RFY6	UPI0001C98D24	-	23/23	-
12:53967828	A	C	ENSSSCG00000017900	ENSSSCT00000019480	3_prime_UTR_variant	5020	-	-	-	-	rs328226118	KIF1C	HGNC	HGNC:6317	F1RFY6	UPI0001C98D24	-	23/23	-
12:53967857	C	A	ENSSSCG00000017900	ENSSSCT00000019480	3_prime_UTR_variant	4991	-	-	-	-	rs337848011	KIF1C	HGNC	HGNC:6317	F1RFY6	UPI0001C98D24	-	23/23	-
12:53967892	C	T	ENSSSCG00000017900	ENSSSCT00000019480	3_prime_UTR_variant	4956	-	-	-	-	rs319065388	KIF1C	HGNC	HGNC:6317	F1RFY6	UPI0001C98D24	-	23/23	-
12:62027976	A	C	ENSSSCG00000018028	ENSSSCT00000019623	5_prime_UTR_variant	120	-	-	-	-	rs332436320	TEKT3	HGNC	HGNC:14293	F1SDE8	UPI0001C98E40	-	2/7	-
13:28861858	G	A	ENSSSCG00000030065	ENSSSCT00000029929	3_prime_UTR_variant	3908	-	-	-	-	rs324851956	ZBTB47	HGNC	HGNC:26955	I3LMM3	UPI00025E009F	-	6/6	-
13:28861858	G	A	ENSSSCG00000030065	ENSSSCT00000027090	3_prime_UTR_variant	4868	-	-	-	-	rs324851956	ZBTB47	HGNC	HGNC:26955	I3LTP9	UPI00025E009E	-	6/6	-
13:28927966	A	C	ENSSSCG00000011291	ENSSSCT00000012361	5_prime_UTR_variant	23	-	-	-	-	rs339898672	CCDC13	HGNC	HGNC:26358	F1SRE6	UPI0002106895	-	1/15	-
13:28927987	G	A	ENSSSCG00000011291	ENSSSCT00000012361	5_prime_UTR_variant	2	-	-	-	-	rs323786711	CCDC13	HGNC	HGNC:26358	F1SRE6	UPI0002106895	-	1/15	-
13:33023398	C	T	ENSSSCG00000011326	ENSSSCT00000012401	missense_variant	1811	1666	556	L/F	Ctc/Ttc	rs330276009	PTH1R	Uniprot_gn	-	-	UPI00001329C1	deleterious(0.03)	15/15	-
13:72985315	A	T	ENSSSCG00000011543	ENSSSCT00000012633	3_prime_UTR_variant	1373	-	-	-	-	rs80861050	LHFPL4	HGNC	HGNC:29568	F1SR30	UPI000155FA4D	-	3/3	-
13:73202126	A	T	ENSSSCG00000011555	ENSSSCT00000012645	3_prime_UTR_variant	1413	-	-	-	-	-	RPUSD3	HGNC	HGNC:28437	F1SQE3	UPI00017EFB54	-	9/9	-
13:77746279	N	A	ENSSSCG00000011601	ENSSSCT00000012698	5_prime_UTR_variant	117	-	-	-	-	-	-	-	-	F2Z5S4	UPI0000003E6A	-	1/4	-
13:80086689	T	C	ENSSSCG00000024134	ENSSSCT00000030864	3_prime_UTR_variant	3220	-	-	-	-	rs319356357	MGLL	Uniprot_gn	-	B8XSJ9	UPI00018958FC	-	8/8	-
13:82443831	G	A	ENSSSCG00000011640	ENSSSCT00000012740	missense_variant	1031	980	327	R/K	aGg/aAg	rs81211478	TF	Uniprot_gn	-	B3CL06	UPI0001754F86	tolerated(0.34)	8/17	-
13:87895740	A	C	ENSSSCG00000011661	ENSSSCT00000012766	3_prime_UTR_variant	2768	-	-	-	-	rs330334469	MRPS22	HGNC	HGNC:14508	F1SL55	UPI0001C9797E	-	9/9	-
13:89298564	G	C	ENSSSCG00000011666	ENSSSCT00000012771	3_prime_UTR_variant	4485	-	-	-	-	rs343978707	CLSTN2	HGNC	HGNC:17448	F1SL50	UPI00025E0E82	-	15/15	-
13:89298586	G	C	ENSSSCG00000011666	ENSSSCT00000012771	3_prime_UTR_variant	4507	-	-	-	-	rs324809353	CLSTN2	HGNC	HGNC:17448	F1SL50	UPI00025E0E82	-	15/15	-
13:89298646	G	T	ENSSSCG00000011666	ENSSSCT00000012771	3_prime_UTR_variant	4567	-	-	-	-	rs345812107	CLSTN2	HGNC	HGNC:17448	F1SL50	UPI00025E0E82	-	15/15	-
13:89298672	G	T	ENSSSCG00000011666	ENSSSCT00000012771	3_prime_UTR_variant	4593	-	-	-	-	rs327234780	CLSTN2	HGNC	HGNC:17448	F1SL50	UPI00025E0E82	-	15/15	-
13:103795396	A	C	ENSSSCG00000028855	ENSSSCT00000025813	missense_variant	735	358	120	K/Q	Aaa/Caa	-	-	-	-	-	UPI00025DF861	tolerated(0.06)	4/9	-
13:117162212	T	C	ENSSSCG00000026829	ENSSSCT00000032001	5_prime_UTR_variant	460	-	-	-	-	-	MYNN	HGNC	HGNC:14955	I3LGC1	UPI0002106A7B	-	1/8	-
13:117162212	T	C	ENSSSCG00000026829	ENSSSCT00000029120	5_prime_UTR_variant	460	-	-	-	-	-	MYNN	HGNC	HGNC:14955	I3L5S0	UPI00025DF3B8	-	1/7	-
13:117162214	C	G	ENSSSCG00000026829	ENSSSCT00000032001	5_prime_UTR_variant	462	-	-	-	-	-	MYNN	HGNC	HGNC:14955	I3LGC1	UPI0002106A7B	-	1/8	-
13:117162214	C	G	ENSSSCG00000026829	ENSSSCT00000029120	5_prime_UTR_variant	462	-	-	-	-	-	MYNN	HGNC	HGNC:14955	I3L5S0	UPI00025DF3B8	-	1/7	-
13:133973467	C	T	ENSSSCG00000011803	ENSSSCT00000012915	5_prime_UTR_variant	31	-	-	-	-	rs330468296	EIF4A2	Uniprot_gn	-	A6M930	UPI0000000DD2	-	1/11	-
13:141231577	A	G	ENSSSCG00000011827	ENSSSCT00000012939	missense_variant	1144	1097	366	I/T	aTc/aCc	rs337739868	LSG1	HGNC	HGNC:25652	F1SFG2	UPI0001C97659	deleterious(0)	8/14	-
13:146237527	G	C	ENSSSCG00000020935	ENSSSCT00000030879	3_prime_UTR_variant	3080	-	-	-	-	rs333472939	PTPLB	HGNC	HGNC:9640	I3LDV2	UPI00025DFEE3	-	3/3	-
13:168193207	C	A	ENSSSCG00000011963	ENSSSCT00000013090	3_prime_UTR_variant	1857	-	-	-	-	rs323890203	-	-	-	F1SKZ8	UPI00025E1331	-	3/3	-
14:138042	C	T	ENSSSCG00000009578	ENSSSCT00000010499	3_prime_UTR_variant	1891	-	-	-	-	rs338877815	CDK20	Uniprot_gn	-	D3K5N0	UPI00017EFD48	-	8/8	-
14:138069	T	G	ENSSSCG00000009578	ENSSSCT00000010499	3_prime_UTR_variant	1864	-	-	-	-	rs324441857	CDK20	Uniprot_gn	-	D3K5N0	UPI00017EFD48	-	8/8	-
14:138213	T	C	ENSSSCG00000009578	ENSSSCT00000010499	3_prime_UTR_variant	1720	-	-	-	-	rs345373422	CDK20	Uniprot_gn	-	D3K5N0	UPI00017EFD48	-	8/8	-
14:138217	C	T	ENSSSCG00000009578	ENSSSCT00000010499	3_prime_UTR_variant	1716	-	-	-	-	rs327458652	CDK20	Uniprot_gn	-	D3K5N0	UPI00017EFD48	-	8/8	-
14:138256	C	A	ENSSSCG00000009578	ENSSSCT00000010499	3_prime_UTR_variant	1677	-	-	-	-	rs80991586	CDK20	Uniprot_gn	-	D3K5N0	UPI00017EFD48	-	8/8	-
14:138380	C	G	ENSSSCG00000009578	ENSSSCT00000010499	3_prime_UTR_variant	1553	-	-	-	-	rs80993802	CDK20	Uniprot_gn	-	D3K5N0	UPI00017EFD48	-	8/8	-
14:138391	A	G	ENSSSCG00000009578	ENSSSCT00000010499	3_prime_UTR_variant	1542	-	-	-	-	rs319767165	CDK20	Uniprot_gn	-	D3K5N0	UPI00017EFD48	-	8/8	-
14:138411	T	G	ENSSSCG00000009578	ENSSSCT00000010499	3_prime_UTR_variant	1522	-	-	-	-	rs329344876	CDK20	Uniprot_gn	-	D3K5N0	UPI00017EFD48	-	8/8	-
14:892057	G	T	ENSSSCG00000009580	ENSSSCT00000010501	5_prime_UTR_variant	294	-	-	-	-	rs333793143	S1PR3	Uniprot_gn	-	F1RN19,B5MBU5	UPI00017EFB24	-	2/2	-
14:892061	G	C	ENSSSCG00000009580	ENSSSCT00000010501	5_prime_UTR_variant	298	-	-	-	-	rs342106223	S1PR3	Uniprot_gn	-	F1RN19,B5MBU5	UPI00017EFB24	-	2/2	-
14:2853232	C	T	ENSSSCG00000021967	ENSSSCT00000031967	3_prime_UTR_variant	550	-	-	-	-	rs327928546	SYK	Clone_based_vega_gene	HGNC:11491	I3LPY9	UPI00025E08AC	-	4/4	-
14:2853318	G	A	ENSSSCG00000021967	ENSSSCT00000031967	3_prime_UTR_variant	636	-	-	-	-	rs342232766	SYK	Clone_based_vega_gene	HGNC:11491	I3LPY9	UPI00025E08AC	-	4/4	-
14:2853539	T	C	ENSSSCG00000021967	ENSSSCT00000031967	3_prime_UTR_variant	857	-	-	-	-	rs318709876	SYK	Clone_based_vega_gene	HGNC:11491	I3LPY9	UPI00025E08AC	-	4/4	-
14:11709332	A	C	ENSSSCG00000030130	ENSSSCT00000031898	3_prime_UTR_variant	2808	-	-	-	-	rs323252665	DPYSL2	HGNC	HGNC:3014	I3LJE2	UPI00017F0284	-	14/14	-
14:11709372	T	C	ENSSSCG00000030130	ENSSSCT00000031898	3_prime_UTR_variant	2848	-	-	-	-	rs335186536	DPYSL2	HGNC	HGNC:3014	I3LJE2	UPI00017F0284	-	14/14	-
14:13710947	T	G	ENSSSCG00000009680	ENSSSCT00000010614	3_prime_UTR_variant	2842	-	-	-	-	-	EXTL3	HGNC	HGNC:3518	F1RJQ6	UPI00025DE96F	-	8/8	-
14:15483004	C	A	ENSSSCG00000009692	ENSSSCT00000010627	5_prime_UTR_variant	56	-	-	-	-	rs80938059	PINX1	HGNC	HGNC:30046	F1RJ22	UPI00017F0675	-	1/7	-
14:21067922	T	C	ENSSSCG00000009708	ENSSSCT00000010644	5_prime_UTR_variant	88	-	-	-	-	rs329116642	AADAT	HGNC	HGNC:17929	F1RIZ5	UPI00025DF528	-	1/14	-
14:23778814	T	C	ENSSSCG00000009724	ENSSSCT00000010662	missense_variant	563	293	98	V/A	gTc/gCc	-	ANHX	HGNC	HGNC:40024	F1RIV9	UPI00025DF28A	tolerated(1)	2/2	-
14:31685058	A	G	ENSSSCG00000009786	ENSSSCT00000010728	3_prime_UTR_variant	4492	-	-	-	-	rs345698995	HIP1R	HGNC	HGNC:18415	F1REX8	UPI00025DF4E0	-	32/32	-
14:32817239	A	G	ENSSSCG00000025464	ENSSSCT00000023675	3_prime_UTR_variant	1352	-	-	-	-	-	ORAI1	Uniprot_gn	-	D3U7X2	UPI0001C97406	-	2/2	-
14:32817240	G	A	ENSSSCG00000025464	ENSSSCT00000023675	3_prime_UTR_variant	1351	-	-	-	-	-	ORAI1	Uniprot_gn	-	D3U7X2	UPI0001C97406	-	2/2	-
14:41129184	T	A	ENSSSCG00000009878	ENSSSCT00000010827	3_prime_UTR_variant	1153	-	-	-	-	-	RITA1	HGNC	HGNC:25925	F1RKB0	UPI0001C97082	-	3/3	-
14:43991022	A	G	ENSSSCG00000009935	ENSSSCT00000023549	missense_variant	2759	2759	920	V/A	gTg/gCg	rs334916098	MYO1H	HGNC	HGNC:13879	I3LCV6	UPI00025E0448	tolerated(0.17)	27/31	-
14:46357034	G	A	ENSSSCG00000009957	ENSSSCT00000010912	missense_variant	3109	3109	1037	V/M	Gtg/Atg	rs335877758	MYO18B	HGNC	HGNC:18150	F1RG85	UPI00025E0EF0	tolerated(0.08)	16/42	-
14:50286076	T	C	ENSSSCG00000009997	ENSSSCT00000010954	5_prime_UTR_variant	113	-	-	-	-	rs80784455	OSM	HGNC	HGNC:8506	F1RFE6	UPI00017F06B8	-	1/3	-
14:51617626	C	T	ENSSSCG00000010033	ENSSSCT00000010990	3_prime_UTR_variant	10203	-	-	-	-	rs321858502	PRR14L	HGNC	HGNC:28738	F1RLV3	UPI0001C97223	-	9/9	-
14:52596800	A	G	ENSSSCG00000010046	ENSSSCT00000011007	3_prime_UTR_variant	2286	-	-	-	-	rs321311416	GNAZ	HGNC	HGNC:4395	F1RLT6	UPI00017F0439	-	2/2	-
14:53016324	G	A	ENSSSCG00000010059	ENSSSCT00000011020	3_prime_UTR_variant	1354	-	-	-	-	rs343638247	GUCD1	HGNC	HGNC:14237	F1RL42	UPI0001E886FE	-	6/6	-
14:79137612	A	G	ENSSSCG00000010267	ENSSSCT00000011237	missense_variant	691	473	158	V/A	gTc/gCc	-	LRRC20	HGNC	HGNC:23421	F1SUC9	UPI00025E116A	tolerated(0.85)	5/5	-
14:97822938	G	A	ENSSSCG00000010389	ENSSSCT00000011373	missense_variant	2405	2405	802	R/Q	cGa/cAa	rs332655422	C10orf71	HGNC	HGNC:26973	F1SEJ4	UPI00025DE7E0	tolerated(1)	1/1	-
14:97824231	C	A	ENSSSCG00000010389	ENSSSCT00000011373	missense_variant	3698	3698	1233	P/H	cCt/cAt	rs332724862	C10orf71	HGNC	HGNC:26973	F1SEJ4	UPI00025DE7E0	deleterious(0.02)	1/1	-
14:117676624	T	G	ENSSSCG00000010509	ENSSSCT00000011499	3_prime_UTR_variant	4623	-	-	-	-	-	PIK3AP1	HGNC	HGNC:30034	F1SBF8	UPI00025DFB0A	-	17/17	-
14:123083941	T	C	ENSSSCG00000010577	ENSSSCT00000011570	3_prime_UTR_variant	1311	-	-	-	-	rs336349382	ELOVL3	Uniprot_gn	-	D0G6S7	UPI0001BAEF11	-	4/4	-
14:124870406	A	C	ENSSSCG00000010606	ENSSSCT00000011602	3_prime_UTR_variant	5617	-	-	-	-	rs336291088	SLK	HGNC	HGNC:11088	F1S5P2	UPI00017EFFBC	-	18/18	-
14:142977582	T	C	ENSSSCG00000028063	ENSSSCT00000029273	missense_variant	5188	5188	1730	S/P	Tct/Cct	rs330949980	TACC2	HGNC	HGNC:11523	I3LM30	UPI00025E183F	-	2/23	-
14:142977582	T	C	ENSSSCG00000028063	ENSSSCT00000027768	missense_variant	5188	5188	1730	S/P	Tct/Cct	rs330949980	TACC2	HGNC	HGNC:11523	I3L8P8,K7GQ96	UPI00025E1840	tolerated(1)	2/20	-
14:143149846	T	C	ENSSSCG00000010701	ENSSSCT00000030603	splice_donor_variant	-	-	-	-	-	rs324334912	BTBD16	HGNC	HGNC:26340	I3LJE4	UPI00025E1868	-	-	3/14
14:152345028	C	A	ENSSSCG00000010762	ENSSSCT00000011774	3_prime_UTR_variant	2614	-	-	-	-	rs81450263	DPYSL4	HGNC	HGNC:3016	F1SDI9	UPI00025DF2CE	-	18/18	-
15:54683333	C	T	ENSSSCG00000028592	ENSSSCT00000023110	3_prime_UTR_variant	2374	-	-	-	-	rs327022710	TM2D2	HGNC	HGNC:24127	I3LTJ8	UPI00017F0BC0	-	4/4	-
15:54683333	C	T	ENSSSCG00000026608	ENSSSCT00000026862	3_prime_UTR_variant	2885	-	-	-	-	rs327022710	HTRA4	Uniprot_gn	-	I3L7K4,C7C1J1	UPI00025DF1EC	-	10/10	-
15:80374265	A	G	ENSSSCG00000015905	ENSSSCT00000017318	missense_variant	1969	1969	657	I/V	Atc/Gtc	rs340042800	SCN2A	HGNC	HGNC:10588	F1RPN2	UPI00025DF824	tolerated(1)	11/26	-
15:105739067	G	T	ENSSSCG00000016047	ENSSSCT00000017472	missense_variant	269	157	53	L/I	Cta/Ata	-	MSTN	Uniprot_gn	-	Q9TSY4,Q9TSY2,Q95MF3,E9KYT4	UPI0000037259	tolerated(0.44)	1/3	-
15:105739095	C	A	ENSSSCG00000016047	ENSSSCT00000017472	missense_variant	241	129	43	M/I	atG/atT	-	MSTN	Uniprot_gn	-	Q9TSY4,Q9TSY2,Q95MF3,E9KYT4	UPI0000037259	tolerated(0.19)	1/3	-
15:105739096	A	G	ENSSSCG00000016047	ENSSSCT00000017472	missense_variant	240	128	43	M/T	aTg/aCg	-	MSTN	Uniprot_gn	-	Q9TSY4,Q9TSY2,Q95MF3,E9KYT4	UPI0000037259	tolerated(0.58)	1/3	-
15:105739315	C	T	ENSSSCG00000016047	ENSSSCT00000017472	5_prime_UTR_variant	21	-	-	-	-	-	MSTN	Uniprot_gn	-	Q9TSY4,Q9TSY2,Q95MF3,E9KYT4	UPI0000037259	-	1/3	-
15:105739318	T	A	ENSSSCG00000016047	ENSSSCT00000017472	5_prime_UTR_variant	18	-	-	-	-	-	MSTN	Uniprot_gn	-	Q9TSY4,Q9TSY2,Q95MF3,E9KYT4	UPI0000037259	-	1/3	-
15:117869790	A	C	ENSSSCG00000016117	ENSSSCT00000017548	missense_variant	268	268	90	I/L	Att/Ctt	rs319035841	CARF	HGNC	HGNC:14435	F1SHE7	UPI0001C98ACB	tolerated(0.47)	2/14	-
15:122804304	G	A	ENSSSCG00000016146	ENSSSCT00000017579	missense_variant	757	479	160	T/M	aCg/aTg	rs331254965	C2orf80	HGNC	HGNC:34352	F1SSU0	UPI00025DF474	tolerated(0.49)	7/7	-
15:155276711	A	C	ENSSSCG00000016385	ENSSSCT00000017840	missense_variant	527	527	176	Y/S	tAt/tCt	rs346240966	-	-	-	F1SI00	UPI0001C9891C	deleterious(0)	5/10	-
15:155276720	G	A	ENSSSCG00000016385	ENSSSCT00000017840	missense_variant	536	536	179	R/H	cGc/cAc	rs325260837	-	-	-	F1SI00	UPI0001C9891C	tolerated(0.07)	5/10	-
15:155279828	A	G	ENSSSCG00000016385	ENSSSCT00000017840	3_prime_UTR_variant	1193	-	-	-	-	rs333059360	-	-	-	F1SI00	UPI0001C9891C	-	10/10	-
15:155279844	A	T	ENSSSCG00000016385	ENSSSCT00000017840	3_prime_UTR_variant	1209	-	-	-	-	rs324465137	-	-	-	F1SI00	UPI0001C9891C	-	10/10	-
15:155280005	A	G	ENSSSCG00000016385	ENSSSCT00000017840	3_prime_UTR_variant	1370	-	-	-	-	-	-	-	-	F1SI00	UPI0001C9891C	-	10/10	-
15:155280012	A	G	ENSSSCG00000016385	ENSSSCT00000017840	3_prime_UTR_variant	1377	-	-	-	-	rs327758118	-	-	-	F1SI00	UPI0001C9891C	-	10/10	-
15:155280100	T	C	ENSSSCG00000016385	ENSSSCT00000017840	3_prime_UTR_variant	1465	-	-	-	-	rs343150693	-	-	-	F1SI00	UPI0001C9891C	-	10/10	-
15:155280106	T	A	ENSSSCG00000016385	ENSSSCT00000017840	3_prime_UTR_variant	1471	-	-	-	-	rs325668425	-	-	-	F1SI00	UPI0001C9891C	-	10/10	-
15:155280122	T	C	ENSSSCG00000016385	ENSSSCT00000017840	3_prime_UTR_variant	1487	-	-	-	-	-	-	-	-	F1SI00	UPI0001C9891C	-	10/10	-
15:155280123	G	A	ENSSSCG00000016385	ENSSSCT00000017840	3_prime_UTR_variant	1488	-	-	-	-	-	-	-	-	F1SI00	UPI0001C9891C	-	10/10	-
15:155311053	A	G	ENSSSCG00000016384	ENSSSCT00000017839	missense_variant	16	16	6	T/A	Aca/Gca	-	-	-	-	F1SI01	UPI00025E07FE	deleterious(0)	1/5	-
15:155329495	G	A	ENSSSCG00000016383	ENSSSCT00000017838	missense_variant	929	929	310	P/L	cCt/cTt	-	-	-	-	F1SI02	UPI00025E083F	tolerated(0.11)	4/8	-
15:155329499	T	A	ENSSSCG00000016383	ENSSSCT00000017838	missense_variant	925	925	309	M/L	Atg/Ttg	-	-	-	-	F1SI02	UPI00025E083F	tolerated(1)	4/8	-
15:155329501	C	A	ENSSSCG00000016383	ENSSSCT00000017838	missense_variant	923	923	308	G/V	gGc/gTc	-	-	-	-	F1SI02	UPI00025E083F	tolerated(0.51)	4/8	-
15:155329505	G	A	ENSSSCG00000016383	ENSSSCT00000017838	stop_gained	919	919	307	Q/*	Cag/Tag	-	-	-	-	F1SI02	UPI00025E083F	-	4/8	-
15:155329531	C	G	ENSSSCG00000016383	ENSSSCT00000017838	missense_variant	893	893	298	G/A	gGg/gCg	rs344723792	-	-	-	F1SI02	UPI00025E083F	deleterious(0.02)	4/8	-
15:155456749	C	G	ENSSSCG00000021922	ENSSSCT00000031322	missense_variant	57	57	19	H/Q	caC/caG	-	-	-	-	I3LAF1	UPI00025E0946	tolerated(0.3)	1/12	-
15:155458985	T	G	ENSSSCG00000021922	ENSSSCT00000031322	missense_variant	430	430	144	S/A	Tcc/Gcc	rs346310609	-	-	-	I3LAF1	UPI00025E0946	tolerated(1)	6/12	-
15:155459094	T	C	ENSSSCG00000021922	ENSSSCT00000031322	missense_variant	539	539	180	L/S	tTg/tCg	-	-	-	-	I3LAF1	UPI00025E0946	deleterious(0.02)	6/12	-
15:155459355	T	C	ENSSSCG00000021922	ENSSSCT00000031322	missense_variant	800	800	267	V/A	gTa/gCa	rs329005715	-	-	-	I3LAF1	UPI00025E0946	tolerated(1)	6/12	-
15:155462239	A	G	ENSSSCG00000021922	ENSSSCT00000031322	missense_variant	1399	1399	467	T/A	Acc/Gcc	rs339943645	-	-	-	I3LAF1	UPI00025E0946	tolerated(1)	9/12	-
15:155462375	A	C	ENSSSCG00000021922	ENSSSCT00000031322	missense_variant	1480	1480	494	T/P	Aca/Cca	rs333849873	-	-	-	I3LAF1	UPI00025E0946	tolerated(0.41)	10/12	-
15:155462508	A	G	ENSSSCG00000021922	ENSSSCT00000031322	missense_variant	1613	1613	538	D/G	gAt/gGt	-	-	-	-	I3LAF1	UPI00025E0946	tolerated(0.1)	10/12	-
15:155463623	G	C	ENSSSCG00000021922	ENSSSCT00000031322	missense_variant	1879	1879	627	E/Q	Gag/Cag	-	-	-	-	I3LAF1	UPI00025E0946	deleterious(0.03)	12/12	-
15:155463810	C	G	ENSSSCG00000021922	ENSSSCT00000031322	missense_variant	2066	2066	689	A/G	gCc/gGc	-	-	-	-	I3LAF1	UPI00025E0946	tolerated(1)	12/12	-
15:155463904	C	G	ENSSSCG00000021922	ENSSSCT00000031322	missense_variant	2160	2160	720	N/K	aaC/aaG	rs326361934	-	-	-	I3LAF1	UPI00025E0946	tolerated(0.71)	12/12	-
15:155463942	G	T	ENSSSCG00000021922	ENSSSCT00000031322	missense_variant	2198	2198	733	G/V	gGt/gTt	-	-	-	-	I3LAF1	UPI00025E0946	tolerated(0.62)	12/12	-
15:155464145	G	T	ENSSSCG00000021922	ENSSSCT00000031322	missense_variant	2401	2401	801	V/L	Gtg/Ttg	rs327403430	-	-	-	I3LAF1	UPI00025E0946	deleterious(0.05)	12/12	-
15:155464343	C	A	ENSSSCG00000021922	ENSSSCT00000031322	missense_variant	2599	2599	867	P/T	Cca/Aca	rs343366566	-	-	-	I3LAF1	UPI00025E0946	tolerated(1)	12/12	-
16:22312168	T	C	ENSSSCG00000016832	ENSSSCT00000018327	3_prime_UTR_variant	1486	-	-	-	-	rs81456876	IL7R	HGNC	HGNC:6024	F1SNC0,K7GLT0,K7GLC0	UPI0001C98A29	-	8/8	-
16:22312168	T	C	ENSSSCG00000016832	ENSSSCT00000033303	3_prime_UTR_variant	1782	-	-	-	-	rs81456876	IL7R	HGNC	HGNC:6024	K7GLT0,K7GLC0	UPI00028F4818	-	9/9	-
16:25621220	C	T	ENSSSCG00000016855	ENSSSCT00000018355	missense_variant	315	152	51	S/N	aGc/aAc	rs341171034	FYB	HGNC	HGNC:4036	F1SN73	UPI00025E092E	tolerated(1)	1/18	-
16:25621220	C	T	ENSSSCG00000016855	ENSSSCT00000035208	missense_variant	163	122	41	S/N	aGc/aAc	rs341171034	FYB	HGNC	HGNC:4036	K7GT11	UPI00028F45DE	tolerated(1)	1/11	-
16:36127334	G	A	ENSSSCG00000016898	ENSSSCT00000018403	missense_variant	6874	6874	2292	L/F	Ctc/Ttc	rs345832663	-	-	-	F1SLP8	UPI00025E07AB	tolerated(0.31)	11/11	-
16:74633305	G	A	ENSSSCG00000017072	ENSSSCT00000018588	3_prime_UTR_variant	5265	-	-	-	-	rs338682833	GALNT10	Uniprot_gn	-	F1RQC2,K9IVH1	UPI00025E0A9B	-	12/12	-
16:80298217	C	T	ENSSSCG00000017100	ENSSSCT00000018618	3_prime_UTR_variant	3170	-	-	-	-	rs341319373	MTRR	HGNC	HGNC:7473	F1S0T1	UPI0001C98AB1	-	15/15	-
17:9700043	T	C	ENSSSCG00000007003	ENSSSCT00000007671	missense_variant	515	515	172	V/A	gTc/gCc	rs81241673	HGSNAT	HGNC	HGNC:26527	F1SE48	UPI00025E0479	tolerated(0.59)	5/8	-
17:35255359	G	A	ENSSSCG00000007135	ENSSSCT00000007807	missense_variant	2926	2657	886	R/H	cGt/cAt	rs323161357	NINL	HGNC	HGNC:29163	F1SAS0	UPI0001C9660E	tolerated(0.15)	23/36	-
17:35255416	A	C	ENSSSCG00000007135	ENSSSCT00000007807	missense_variant	2983	2714	905	D/A	gAt/gCt	rs332657072	NINL	HGNC	HGNC:29163	F1SAS0	UPI0001C9660E	tolerated(0.1)	23/36	-
17:36229022	C	T	ENSSSCG00000023811	ENSSSCT00000031284	3_prime_UTR_variant	2745	-	-	-	-	rs341667059	AP5S1	HGNC	HGNC:15875	I3LLR3	UPI00025E0630	-	3/3	-
17:36229961	C	A	ENSSSCG00000023811	ENSSSCT00000031284	3_prime_UTR_variant	1806	-	-	-	-	rs337392343	AP5S1	HGNC	HGNC:15875	I3LLR3	UPI00025E0630	-	3/3	-
17:41538035	G	A	ENSSSCG00000029295	ENSSSCT00000025159	missense_variant	331	331	111	P/S	Cct/Tct	rs339617998	BPIFB4	HGNC	HGNC:16179	I3LH43	UPI00025DEE79	tolerated(1)	3/11	-
18:333729	C	T	ENSSSCG00000027174	ENSSSCT00000026338	missense_variant	1906	1906	636	G/R	Ggg/Agg	-	-	-	-	I3L8T9	UPI00025DFE4E	tolerated(0.15)	13/13	-
18:333746	G	A	ENSSSCG00000027174	ENSSSCT00000026338	missense_variant	1889	1889	630	A/V	gCc/gTc	-	-	-	-	I3L8T9	UPI00025DFE4E	deleterious(0.01)	13/13	-
18:334269	C	G	ENSSSCG00000027174	ENSSSCT00000026338	missense_variant	1755	1755	585	E/D	gaG/gaC	rs342089965	-	-	-	I3L8T9	UPI00025DFE4E	deleterious(0.01)	12/13	-
18:1556885	G	T	ENSSSCG00000026652	ENSSSCT00000025384	missense_variant	1214	1144	382	D/Y	Gat/Tat	rs323480955	-	-	-	I3LNT7	UPI00025E1226	deleterious(0.02)	8/8	-
18:18578858	G	A	ENSSSCG00000016548	ENSSSCT00000023443	3_prime_UTR_variant	2558	-	-	-	-	rs332187018	PODXL	HGNC	HGNC:9171	I3LBX8	UPI00025DF72E	-	8/8	-
18:18578858	G	A	ENSSSCG00000016548	ENSSSCT00000018018	3_prime_UTR_variant	3189	-	-	-	-	rs332187018	PODXL	HGNC	HGNC:9171	F1SNF3	UPI00025DF72C	-	9/9	-
18:18578858	G	A	ENSSSCG00000016548	ENSSSCT00000023302	3_prime_UTR_variant	2765	-	-	-	-	rs332187018	PODXL	HGNC	HGNC:9171	I3L8I4	UPI00025DF72D	-	12/12	-
18:20911889	A	C	ENSSSCG00000016581	ENSSSCT00000018052	3_prime_UTR_variant	2620	-	-	-	-	rs339034014	CALU	HGNC	HGNC:1458	F1SMN1	UPI0001C98657	-	7/7	-
18:35538731	A	G	ENSSSCG00000016643	ENSSSCT00000018121	3_prime_UTR_variant	2902	-	-	-	-	rs81211088	TMEM168	HGNC	HGNC:25826	F1SJB3	UPI00025E1863	-	5/5	-
GL893171.1:19310	C	T	ENSSSCG00000023914	ENSSSCT00000023083	5_prime_UTR_variant	123	-	-	-	-	-	-	-	-	I3L822	UPI00025E0A01	-	1/4	-
GL894259.1:32546	C	G	ENSSSCG00000024726	ENSSSCT00000029110	3_prime_UTR_variant	480	-	-	-	-	-	RNASE1	Uniprot_gn	-	I3LGK3,D0PSF7	UPI00025E05E3	-	2/2	-
GL894914.1:23475	T	G	ENSSSCG00000023457	ENSSSCT00000029284	3_prime_UTR_variant	3660	-	-	-	-	-	-	-	-	I3LRT4	UPI00025DFE59	-	5/5	-
GL895152.1:21453	A	C	ENSSSCG00000021644	ENSSSCT00000028421	missense_variant	1607	1607	536	V/G	gTt/gGt	-	BRD7	HGNC	HGNC:14310	I3L640	UPI00025E0237	tolerated(0.2)	17/20	-
GL895152.1:21454	C	A	ENSSSCG00000021644	ENSSSCT00000028421	missense_variant	1606	1606	536	V/F	Gtt/Ttt	-	BRD7	HGNC	HGNC:14310	I3L640	UPI00025E0237	tolerated(0.65)	17/20	-
GL896090.1:17317	G	A	ENSSSCG00000027742	ENSSSCT00000025741	3_prime_UTR_variant	2022	-	-	-	-	-	RNF114	Uniprot_gn	-	I3LV30	UPI00025DEB87	-	5/5	-
GL896120.1:24142	C	G	ENSSSCG00000020871	ENSSSCT00000027390	3_prime_UTR_variant	1926	-	-	-	-	-	ARSD	HGNC	HGNC:717	I3LM95	UPI00025DFB8F	-	12/12	-
GL896120.1:24170	G	C	ENSSSCG00000020871	ENSSSCT00000027390	3_prime_UTR_variant	1898	-	-	-	-	-	ARSD	HGNC	HGNC:717	I3LM95	UPI00025DFB8F	-	12/12	-
GL896248.1:7776	A	G	ENSSSCG00000029303	ENSSSCT00000022761	missense_variant	262	65	22	E/G	gAg/gGg	-	MRGBP	HGNC	HGNC:15866	I3L9P3	UPI00025DEBFA	tolerated(1)	4/5	-
GL896252.1:2816	A	T	ENSSSCG00000022129	ENSSSCT00000025117	missense_variant	56	36	12	E/D	gaA/gaT	-	ARSE	HGNC	HGNC:719	I3L814	UPI00025DFDE9	tolerated(0.34)	1/11	-
GL896494.1:13835	G	A	ENSSSCG00000020884	ENSSSCT00000024402	missense_variant	6266	6266	2089	R/K	aGg/aAg	-	GPR179	HGNC	HGNC:31371	I3LP15	UPI00025DEE96	tolerated(1)	22/22	-
X:43903952	G	A	ENSSSCG00000025444	ENSSSCT00000032343	missense_variant	611	611	204	R/H	cGc/cAc	rs342998794	EFHC2	HGNC	HGNC:26233	I3L6K5	UPI00025DF57F	tolerated(0.65)	8/19	-
X:68708641	G	A	ENSSSCG00000012425	ENSSSCT00000013586	3_prime_UTR_variant	1656	-	-	-	-	-	UPRT	HGNC	HGNC:28334	F1RPJ7	UPI00017F018F	-	7/7	-
X:142297482	C	T	ENSSSCG00000012796	ENSSSCT00000035620	3_prime_UTR_variant	5117	-	-	-	-	rs319221784	MECP2	HGNC	HGNC:6990	K7GM47	UPI0001E88CBC	-	3/3	-
