# Supplementary material for: Reduced Representation Libraries from DNA Pools Analysed with Next Generation Semiconductor Based-Sequencing to Identify SNPs in Extreme and Divergent Pigs for Back Fat Thickness
Source: Int J Genomics. 2015 Mar 4;2015:950737. doi: 10.1155/2015/950737 (PMC4364060; doi:10.1155/2015/950737)
Supplement: Supplementary file 1 — Table S1: Number of sequenced reads and nucleotides mapped on the different pig chromosomes. Table S2: List of SNPs included in transcribed regions. Table S3: Overlapping positions between sequencing and PorcineSNP60 Beadchip genotyping data. Table S4: List of the 54 SNPs showing significant differences (P<0.05) between the two libraries. Table S5: List of SNPs that showed differences in number of alternative reads compared with the genome wide association results. [file 950737.f1.zip › supplementary_tables/Table_S3.xlsx]

## Sheet: Foglio1
Chr	Pos	Marker	SNP_Chip	Minor Allele	Major Allele	MAF	Reference	N_Ref	N_Alt	Q_Ref	Q_Alt	SNP	SNAPE	Freq_MAF	N_Reads
1	4873634	ALGA0000331	GA	G	A	0.431507	C	1	2	62	60	TC	SNAPE	0.333	3
1	6036055	MARC0007285	AG	A	G	0.0479452	C	3	0	63	63	C	-	0	3
1	6834332	MARC0069522	AG	A	G	0.232877	A	0	3	63	63	G	SNAPE	0	3
1	10318726	MARC0078284	AG	A	G	0.458904	G	2	1	68	63	GA	-	0.333	3
1	16221205	MARC0023380	GA	G	A	0.0958904	A	3	0	66	66	A	-	0	3
1	17532523	ASGA0001310	GA	G	A	0.0136986	T	3	0	65	65	T	-	0	3
1	21835849	ASGA0001541	A	-	A	0	A	2	1	54	64	AC	-	0.333	3
1	24018825	ASGA0001590	AG	A	G	0.0273973	G	3	0	59	59	G	-	0	3
1	49192624	ASGA0002552	GA	G	A	0.171233	A	2	3	67	57	GA	SNAPE	0.6	5
1	50857125	MARC0080112	GA	G	A	0.294521	C	0	3	63	63	T	SNAPE	0	3
1	61043511	ALGA0003548	AG	A	G	0.356164	G	4	0	57	57	G	-	0	4
1	63174967	ALGA0003646	GA	G	A	0.39726	T	2	1	69	64	TC	-	0.333	3
1	65135487	ASGA0003080	AG	A	G	0.363014	C	0	3	71	71	T	SNAPE	1	3
1	65878511	MARC0026746	AG	A	G	0.178082	G	3	0	63	63	G	-	0	3
1	68187096	ASGA0003164	GA	G	A	0.383562	T	1	3	68	63	CT	SNAPE	0.75	4
1	76056763	ASGA0003306	AC	A	C	0.239726	T	1	2	60	67	GT	SNAPE	0.333	3
1	80751430	ASGA0003370	GA	G	A	0.123288	T	3	0	65	65	T	-	0	3
1	81902314	ASGA0106258	AG	A	G	0.450704	G	2	1	59	62	GA	-	0.333	3
1	82159992	MARC0079055	AG	A	G	0.445205	C	2	1	64	68	CT	-	0.333	3
1	84928449	MARC0039482	AG	A	G	0.0136986	C	4	0	71	71	C	-	0	4
1	87072923	SIRI0000273	AG	A	G	0.438356	T	3	0	67	67	T	-	1	3
1	87132357	MARC0093965	GA	G	A	0.109589	A	4	0	62	62	A	-	0	4
1	93456091	ASGA0003694	GA	G	A	0.40411	A	1	3	63	67	GA	SNAPE	0.75	4
1	97039899	H3GA0002210	GA	G	A	0.458904	A	2	1	65	61	AG	-	0.333	3
1	100021690	ASGA0003793	AC	A	C	0.486301	C	3	0	65	65	C	-	0	3
1	100578918	H3GA0053259	G	-	G	0	C	39	0	64	64	C	-	0	39
1	100579558	ASGA0084414	C	-	C	0	G	116	1	67	63	GT	-	0.009	117
1	100580257	ALGA0106810	GA	G	A	0.213235	T	10	0	62	62	T	-	0	10
1	107343474	ALGA0005119	AG	A	G	0.438356	G	4	0	67	67	G	-	0	4
1	109731334	M1GA0001077	AG	A	G	0.349315	C	1	4	52	59	TC	SNAPE	0.8	5
1	112223763	ALGA0005274	C	-	C	0	C	3	0	64	64	C	-	0	3
1	120894943	MARC0007969	AG	A	G	0.410959	C	0	3	65	65	T	SNAPE	1	3
1	125648304	ALGA0005613	AG	A	G	0.431507	T	1	2	66	70	CT	SNAPE	0.333	3
1	132595455	ALGA0005754	GA	G	A	0.253425	G	1	2	59	61	AG	SNAPE	0.333	3
1	140673154	ASGA0004475	GA	G	A	0.424658	A	2	1	63	56	AG	-	0.333	3
1	144340414	MARC0029067	GA	G	A	0.0547945	T	2	1	67	69	TC	-	0.333	3
1	145464586	MARC0029823	GA	G	A	0.369863	G	0	3	58	58	A	SNAPE	0	3
1	156055338	MARC0036647	GA	G	A	0.308219	A	2	1	58	62	AG	-	0.333	3
1	157387413	SIRI0001167	AG	A	G	0.0821918	G	4	0	65	65	G	-	0	4
1	162225692	MARC0037074	GA	G	A	0.178082	C	0	3	63	63	T	SNAPE	0	3
1	163106611	M1GA0001154	AC	A	C	0.335616	T	1	2	69	67	GT	SNAPE	0.333	3
1	165658636	MARC0026211	GA	G	A	0.246575	T	5	0	55	55	T	-	0	5
1	180335861	MARC0053567	AG	A	G	0.00684931	G	3	0	67	67	G	-	0	3
1	181495505	MARC0081465	AG	A	G	0.00684931	C	3	0	65	65	C	-	0	3
1	182485401	ASGA0005122	GA	G	A	0.184932	A	3	0	57	57	A	-	0	3
1	193774677	ALGA0007038	GA	G	A	0.150685	A	6	1	61	64	AG	-	0.143	7
1	198039938	DRGA0001730	G	-	G	0	C	3	0	68	68	C	-	0	3
1	204197370	ALGA0007224	GA	G	A	0.0136986	T	2	1	72	64	TC	-	0.333	3
1	204963217	MARC0013490	A	-	A	0	A	3	0	49	49	A	-	0	3
1	214209984	ALGA0007421	C	-	C	0	C	3	0	55	55	C	-	0	3
1	227282063	MARC0015301	AG	A	G	0.0616438	T	1	2	46	51	CT	SNAPE	0.333	3
1	232441844	INRA0005879	GA	G	A	0.465753	G	3	0	59	59	G	-	1	3
1	246529471	MARC0004023	AG	A	G	0.0546875	C	3	0	46	46	C	-	0	3
1	251917501	H3GA0003784	GA	G	A	0.280822	C	0	3	64	64	T	SNAPE	0	3
1	253518562	MARC0060067	G	-	G	0	C	3	0	64	64	C	-	0	3
1	268547138	MARC0027678	GA	G	A	0.143836	T	3	0	67	67	T	-	0	3
1	268795123	ASGA0006375	AG	A	G	0.438356	G	1	2	53	64	AG	SNAPE	0.667	3
1	282033624	MARC0032462	GA	G	A	0.0684932	T	3	0	67	67	T	-	0	3
1	284478293	ALGA0009414	AG	-	-	-	A	3	2	64	73	AG	SNAPE	0.6	5
1	284763000	ASGA0104727	AG	A	G	0.5	T	3	1	62	66	TC	-	0.75	4
1	286071507	ASGA0006959	GA	G	A	0.116438	A	4	0	62	62	A	-	0	4
1	286400906	MARC0083500	A	-	A	0	T	5	0	64	64	T	-	0	5
1	291237694	ALGA0009831	GA	G	A	0.315068	T	3	0	63	63	T	-	0	3
1	304515559	MARC0007390	G	-	G	0	G	5	0	62	62	G	-	0	5
1	309068867	MARC0015377	GA	G	A	0.130137	A	2	1	67	64	AG	-	0.333	3
2	609952	ALGA0104042	AC	A	C	0.136986	A	0	5	57	57	C	SNAPE	0	5
2	963130	MARC0022036	CA	C	A	0.239726	G	0	4	64	64	T	SNAPE	0	4
2	2631862	ALGA0115217	AG	A	G	0.143836	C	1	3	63	65	TC	SNAPE	0.75	4
2	4258564	ALGA0116722	AG	A	G	0.363014	A	0	3	65	65	G	SNAPE	0	3
2	6998911	ASGA0008809	GA	G	A	0.0753425	G	0	3	62	62	A	SNAPE	0	3
2	7809332	ASGA0008859	AG	A	G	0.0136986	G	4	0	61	61	G	-	0	4
2	8681914	MARC0058937	AG	-	-	-	C	2	1	66	55	CT	-	0.667	3
2	9481805	ASGA0082164	GA	G	A	0.39726	T	2	1	68	67	TC	-	0.333	3
2	10913056	ASGA0009021	AG	A	G	0.267123	G	2	1	55	40	GA	-	0.333	3
2	16382771	ASGA0009299	GA	G	A	0.13	A	3	1	64	67	AG	-	0.25	4
2	19206291	H3GA0006190	GA	G	A	0.150685	A	3	1	59	43	AG	-	0.25	4
2	19991449	MARC0013393	AG	A	G	0.0136986	C	3	0	58	58	C	-	0	3
2	23647170	MARC0050788	AG	A	G	0.486301	A	2	1	70	68	AG	-	0.667	3
2	27857915	MARC0007620	AG	A	G	0.116438	C	4	1	64	65	CT	-	0.2	5
2	28699945	MARC0028771	AG	A	G	0.267123	C	2	1	61	60	CT	-	0.333	3
2	31566031	MARC0040962	AG	A	G	0.0205479	T	0	3	60	60	C	SNAPE	0	3
2	33623071	ASGA0084451	AG	A	G	0.157534	A	1	2	54	65	GA	SNAPE	0.333	3
2	39628085	MARC0095742	CA	C	A	0.465753	G	3	1	64	67	GT	-	0.75	4
2	41046132	MARC0090409	AG	A	G	0.294521	C	3	0	61	61	C	-	0	3
2	41417366	ALGA0013110	AC	A	C	0.308219	C	2	1	63	64	CA	-	0.333	3
2	41700706	ALGA0013140	AC	A	C	0.342466	C	3	0	57	57	C	-	0	3
2	44299936	ASGA0010155	AG	A	G	0.438356	T	3	0	63	63	T	-	1	3
2	44654907	ASGA0010162	AC	A	C	0.0753425	G	4	0	66	66	G	-	0	4
2	49437814	ASGA0097854	AG	A	G	0.369863	C	2	1	67	68	CT	-	0.333	3
2	52593141	ALGA0013712	GA	G	A	0.184932	G	0	3	55	55	A	SNAPE	0	3
2	79772013	MARC0075686	G	-	G	0	C	3	0	63	63	C	-	0	3
2	81675738	ALGA0014021	GA	G	A	0.315068	A	3	1	59	65	AG	-	0.25	4
2	94133554	MARC0021401	AG	A	G	0.0410959	C	5	0	62	62	C	-	0	5
2	96053472	MARC0055959	AG	A	G	0.417808	A	1	2	44	63	GA	SNAPE	0.333	3
2	100809723	MARC0016745	AG	A	G	0.376712	T	0	3	67	67	C	SNAPE	0	3
2	101270993	MARC0013462	GA	G	A	0.0410959	C	0	3	66	66	T	SNAPE	0	3
2	109765071	MARC0087102	GA	G	A	0.422535	C	2	1	59	66	CT	-	0.667	3
2	112531132	ALGA0014905	AC	A	C	0.3125	G	2	1	67	63	GT	-	0.333	3
2	118204016	H3GA0007374	AG	A	G	0.472603	G	4	0	64	64	G	-	0	4
2	118635459	MARC0021477	GA	G	A	0.458904	T	3	1	55	68	TC	-	0.25	4
2	120009260	MARC0052388	GA	G	A	0.431507	C	1	2	63	64	TC	SNAPE	0.333	3
2	127532245	ASGA0011632	GA	G	A	0.143836	C	0	4	67	67	T	SNAPE	0	4
2	127651611	MARC0026920	AG	A	G	0.226027	G	3	0	62	62	G	-	0	3
2	127886829	MARC0031266	AC	A	C	0.157534	T	1	2	64	64	GT	SNAPE	0.333	3
2	139700871	ALGA0016182	AG	A	G	0.232877	C	4	1	61	50	CT	-	0.2	5
2	141602306	MARC0019943	AG	-	-	-	G	5	0	63	63	G	-	1	5
2	142547802	ALGA0016393	GA	G	A	0.369863	A	3	0	63	63	A	-	0	3
2	143061116	MARC0041805	AC	-	-	-	G	3	0	63	63	G	-	1	3
2	145637499	DIAS0003825	AC	A	C	0.388889	C	3	1	56	66	CA	-	0.25	4
2	148345545	DIAS0004579	AG	A	G	0.191781	T	0	3	68	68	C	SNAPE	0	3
2	154116865	H3GA0055347	AG	A	G	0.246575	T	0	4	67	67	C	SNAPE	0	4
2	154582274	ASGA0094169	GA	G	A	0.328767	A	3	0	61	61	A	-	0	3
2	156498625	ALGA0118122	AG	A	G	0.472603	C	1	2	66	70	TC	SNAPE	0.667	3
2	157060689	ASGA0085387	AG	A	G	0.417808	C	3	0	65	65	C	-	0	3
2	157845289	M1GA0003551	GA	G	A	0.493151	T	0	3	59	59	C	SNAPE	1	3
3	5869767	ASGA0013114	GA	G	A	0.321918	A	1	2	62	61	GA	SNAPE	0.667	3
3	13776008	MARC0052206	AG	A	G	0.438356	A	0	4	49	49	G	SNAPE	0	4
3	13803309	MARC0073628	AC	A	C	0.450704	A	3	1	63	66	AC	-	0.75	4
3	16201343	H3GA0055073	CA	C	A	0.383562	C	3	2	56	61	CA	SNAPE	0.6	5
3	23876494	SIRI0001150	AG	A	G	0.212329	T	0	5	61	61	C	SNAPE	0	5
3	23922431	DRGA0017485	G	-	G	0	G	3	0	57	57	G	-	0	3
3	26166212	MARC0078314	GA	G	A	0.5	G	3	0	70	70	G	-	1	3
3	30799997	ALGA0018337	TC	-	-	-	G	4	0	63	63	G	-	1	4
3	32604309	MARC0081077	AG	A	G	0.421429	G	1	2	63	62	AG	SNAPE	0.667	3
3	36152439	MARC0009965	GA	G	A	0.0890411	T	3	0	52	52	T	-	0	3
3	38949614	ALGA0108469	AG	A	G	0.0273973	T	0	4	61	61	C	SNAPE	0	4
3	48578805	ALGA0018786	G	-	G	0	C	3	0	57	57	C	-	0	3
3	48924957	ALGA0106691	CA	C	A	0.0821918	A	3	0	66	66	A	-	0	3
3	49528314	ASGA0090160	AG	A	G	0.0821918	G	3	0	64	64	G	-	0	3
3	52245426	MARC0028829	CA	C	A	0.157534	T	3	0	58	58	T	-	0	3
3	58059120	ASGA0014713	GA	G	A	0.0479452	T	3	0	57	57	T	-	0	3
3	59525623	MARC0058680	GA	G	A	0.363014	C	1	4	63	64	TC	SNAPE	0.2	5
3	61588892	MARC0054644	AG	A	G	0.171233	G	2	1	71	52	GA	-	0.333	3
3	63217196	MARC0009806	AG	A	G	0.205479	G	2	1	54	64	GA	-	0.333	3
3	66168616	MARC0040824	AG	A	G	0.150685	G	4	0	58	58	G	-	0	4
3	72016063	MARC0050071	GA	G	A	0.239726	A	3	0	63	63	A	-	0	3
3	79508577	MARC0095438	AC	A	C	0.0479452	G	3	0	57	57	G	-	0	3
3	94868661	H3GA0010040	AG	-	-	-	A	3	0	62	62	A	-	1	3
3	100173669	DIAS0000405	GA	G	A	0.376712	T	3	1	61	68	TC	-	0.25	4
3	102111329	MARC0037203	CA	C	A	0.136986	G	0	3	66	66	T	SNAPE	0	3
3	107784484	ALGA0108384	CA	C	A	0.445205	C	2	2	64	58	CA	-	0.5	4
3	109719833	MARC0076382	AG	A	G	0.246575	G	3	0	60	60	G	-	0	3
3	114514650	ASGA0015824	GA	G	A	0.287671	C	1	2	64	52	TC	-	0.333	3
3	117308221	MARC0038850	AG	A	G	0.378571	G	2	1	56	71	GA	-	0.333	3
3	118182476	ASGA0015984	GA	G	A	0.232877	A	3	0	61	61	A	-	0	3
3	121806793	MARC0013132	AG	A	G	0.321918	G	3	0	66	66	G	-	0	3
3	122653666	MARC0013481	G	-	G	0	G	4	0	65	65	G	-	0	4
3	124204416	H3GA0010680	AG	A	G	0.0753425	T	1	2	66	66	CT	SNAPE	0.333	3
4	4693557	DRGA0004374	AC	A	C	0.109589	G	3	1	65	53	GT	-	0.25	4
4	7002305	ASGA0017748	AG	A	G	0.335616	G	3	0	57	57	G	-	0	3
4	10228266	MARC0017269	AC	A	C	0.376712	G	2	1	42	56	GT	-	0.333	3
4	14893206	ASGA0018510	G	-	G	0	C	3	0	65	65	C	-	0	3
4	30118313	ALGA0024229	A	-	A	0	C	0	4	61	61	T	SNAPE	0	4
4	33016884	MARC0016020	AG	A	G	0.273973	T	0	6	63	63	C	SNAPE	0	6
4	37508781	ASGA0019325	GA	G	A	0.191781	A	4	0	61	61	A	-	0	4
4	38707173	ASGA0019349	GA	G	A	0.298611	A	3	0	65	65	A	-	0	3
4	42557531	ALGA0024743	GA	G	A	0.130137	T	4	0	52	52	T	-	0	4
4	45853311	DRGA0004781	G	-	G	0	G	3	0	60	60	G	-	0	3
4	47249204	ALGA0024905	AG	A	G	0.246575	T	1	2	70	65	CT	SNAPE	0.333	3
4	55692680	ALGA0025041	G	-	G	0	C	4	0	54	54	C	-	0	4
4	60357934	ALGA0025151	A	-	A	0	A	3	0	58	58	A	-	0	3
4	61322889	ALGA0025197	G	-	G	0	G	3	0	63	63	G	-	0	3
4	62131797	MARC0004720	GA	G	A	0.335714	T	2	4	65	60	CT	SNAPE	0.667	6
4	63988841	MARC0049861	AG	A	G	0.40411	A	3	0	50	50	A	-	1	3
4	67653229	INRA0014411	AG	A	G	0.0479452	G	4	0	58	58	G	-	0	4
4	78073077	ALGA0025786	AG	A	G	0.39726	G	2	1	56	54	GA	-	0.333	3
4	78608608	ALGA0025816	GA	G	A	0.0890411	C	2	2	71	69	CT	SNAPE	0.5	4
4	81026612	MARC0019918	AC	A	C	0.0958904	C	3	0	63	63	C	-	0	3
4	84206952	MARC0072324	GA	G	A	0.349315	T	0	3	67	67	C	SNAPE	1	3
4	87370244	MARC0035059	AC	A	C	0.321918	T	1	2	69	62	GT	SNAPE	0.333	3
4	90314757	MARC0040853	CA	C	A	0.0684932	A	3	0	60	60	A	-	0	3
4	92520727	MARC0011851	A	-	A	0	A	3	0	59	59	A	-	0	3
4	93365845	ASGA0020567	AG	A	G	0.438356	C	2	2	67	59	CT	SNAPE	0.5	4
4	95276234	ALGA0026501	AG	A	G	0.239726	T	2	2	64	68	TC	SNAPE	0.5	4
4	95499399	ASGA0020687	CA	C	A	0.239726	A	3	0	55	55	A	-	0	3
4	98763083	ASGA0103970	CA	C	A	0.308219	C	0	4	68	68	A	SNAPE	0	4
4	101953905	ALGA0026861	GA	G	A	0.178082	A	2	2	65	61	AG	SNAPE	0.5	4
4	102706847	ALGA0026905	AC	A	C	0.104167	G	3	0	66	66	G	-	0	3
4	104426777	ASGA0021116	AG	A	G	0.157534	T	0	3	64	64	C	SNAPE	0	3
4	109928627	MARC0011217	CA	C	A	0.00684931	T	4	0	62	62	T	-	0	4
4	116260443	ALGA0027784	A	-	A	0	G	0	3	58	58	A	SNAPE	0	3
4	117247420	ASGA0021815	GA	G	A	0.253425	C	0	4	64	64	T	SNAPE	0	4
4	119763345	ALGA0028034	GA	G	A	0.246575	G	0	4	62	62	A	SNAPE	0	4
4	120344002	ASGA0022061	GA	G	A	0.0273973	A	2	1	66	66	AG	-	0.333	3
4	120489522	ASGA0022047	GA	G	A	0.0342466	T	3	0	68	68	T	-	0	3
4	124706183	ALGA0028398	AG	A	G	0.349315	C	0	3	53	53	T	SNAPE	1	3
4	129079594	MARC0101639	GA	G	A	0.256944	T	2	1	68	64	TC	-	0.333	3
4	130044947	ALGA0028716	AG	-	-	-	A	3	0	69	69	A	-	1	3
4	138629077	MARC0088218	CA	C	A	0.465753	T	1	2	59	62	GT	SNAPE	0.667	3
4	141429369	MARC0077962	GA	G	A	0.431507	T	1	2	63	64	CT	SNAPE	0.667	3
4	141823043	ASGA0023488	GA	G	A	0.5	G	2	1	60	70	GA	-	0.667	3
4	143310293	MARC0108103	GA	G	A	0.368056	A	3	0	62	62	A	-	0	3
5	4410900	MARC0005539	AG	A	G	0.384058	A	0	3	62	62	G	SNAPE	0	3
5	5932868	ALGA0030127	GA	G	A	0.130137	T	3	0	64	64	T	-	0	3
5	8534753	H3GA0015531	GA	G	A	0.0958904	A	3	0	65	65	A	-	0	3
5	12659477	MARC0040397	GA	G	A	0.479452	C	2	1	50	71	CT	-	0.667	3
5	14161325	H3GA0015764	GA	G	A	0.458904	A	3	0	57	57	A	-	0	3
5	16776043	ALGA0030853	GA	G	A	0.260274	C	0	3	63	63	T	SNAPE	0	3
5	18447205	DIAS0000646	AG	A	G	0.273973	T	1	2	68	55	CT	SNAPE	0.333	3
5	18808373	ASGA0024930	AG	A	G	0.171233	C	6	0	61	61	C	-	0	6
5	23163802	H3GA0016066	G	-	G	0	C	3	0	62	62	C	-	0	3
5	24769365	ASGA0096408	GA	G	A	0.383562	C	2	1	63	69	CT	-	0.667	3
5	30237479	ALGA0031434	GA	G	A	0.333333	G	0	3	63	63	A	SNAPE	0	3
5	38337110	ALGA0031722	AG	A	G	0.205479	C	2	2	69	61	CT	SNAPE	0.5	4
5	38477450	MARC0021861	AG	A	G	0.273973	T	0	5	62	62	C	SNAPE	0	5
5	38765537	ASGA0025444	AG	A	G	0.0273973	A	0	4	63	63	G	SNAPE	0	4
5	44994712	ALGA0031807	C	-	C	0	G	3	0	61	61	G	-	0	3
5	61894232	ALGA0032070	GA	G	A	0.123288	T	3	0	59	59	T	-	0	3
5	62654938	ALGA0032158	GA	G	A	0.246575	A	2	1	67	55	AG	-	0.333	3
5	67233849	ASGA0086192	GA	G	A	0.328767	A	3	0	66	66	A	-	0	3
5	69369016	ALGA0032548	AG	A	G	0.246575	G	3	0	60	60	G	-	0	3
5	69597659	ALGA0032593	AG	A	G	0.369863	A	1	2	62	59	GA	SNAPE	0.333	3
5	71817704	MARC0005359	AG	A	G	0.0342466	C	3	0	65	65	C	-	0	3
5	73686403	H3GA0054252	G	-	G	0	G	3	0	57	57	G	-	0	3
5	83293808	ASGA0026433	GA	G	A	0.0958904	T	3	0	61	61	T	-	0	3
5	89819362	MARC0052288	AG	A	G	0.410959	G	1	3	68	58	AG	SNAPE	0.75	4
5	107564798	DRGA0006452	GA	G	A	0.239726	C	2	1	61	64	CT	-	0.667	3
6	469860	ALGA0103547	CA	C	A	0.205479	A	2	1	62	65	AC	-	0.333	3
6	2085723	MARC0036664	GA	G	A	0.130137	A	4	0	63	63	A	-	0	4
6	3976131	MARC0033020	AG	A	G	0.00684931	G	3	0	63	63	G	-	0	3
6	7643426	ASGA0095713	GA	G	A	0.438356	G	0	3	67	67	A	SNAPE	0	3
6	8679743	ALGA0110070	AC	A	C	0.10274	C	2	2	65	62	CA	SNAPE	0.5	4
6	8710349	ALGA0111931	AG	A	G	0.136986	C	2	1	61	68	CT	-	0.333	3
6	10599132	ALGA0111656	TG	-	-	-	G	0	3	64	64	T	SNAPE	0	3
6	15302198	MARC0034453	GA	G	A	0.458904	T	1	3	62	58	CT	SNAPE	0.75	4
6	16435748	MARC0046484	CA	C	A	0.219178	T	4	0	61	61	T	-	0	4
6	17917275	DIAS0000453	AG	A	G	0.294521	T	0	3	63	63	C	SNAPE	0	3
6	21052994	ALGA0034835	CA	C	A	0.0616438	A	2	1	71	69	AC	-	0.333	3
6	24347591	ALGA0109690	GA	G	A	0.123288	A	3	0	60	60	A	-	0	3
6	24354180	MARC0085497	G	-	G	0	C	3	0	61	61	C	-	0	3
6	24928813	MARC0032851	AG	A	G	0.00684931	C	4	0	57	57	C	-	0	4
6	27654031	ASGA0102960	AG	A	G	0.458333	G	1	3	75	62	AG	SNAPE	0.75	4
6	27995521	ASGA0082257	GA	G	A	0.390411	A	3	3	67	71	AG	SNAPE	0.5	6
6	30261804	ASGA0028031	AC	A	C	0.417808	T	4	1	65	52	TG	-	0.8	5
6	31475831	ALGA0104027	AC	A	C	0.0410959	G	4	0	65	65	G	-	0	4
6	40248689	ASGA0095216	A	-	A	0	T	4	0	63	63	T	-	0	4
6	42375050	SIRI0000740	GA	G	A	0.315068	A	2	1	55	53	AG	-	0.333	3
6	43090860	MARC0017436	GA	G	A	0.424658	T	2	2	68	66	TC	SNAPE	0.5	4
6	43254597	ALGA0108257	AG	A	G	0.00684931	T	0	4	66	66	C	SNAPE	0	4
6	44231753	MARC0042606	GA	G	A	0.0547945	T	3	0	66	66	T	-	0	3
6	46463710	MARC0070998	AG	A	G	0.458904	A	2	1	55	63	AG	-	0.667	3
6	47286643	ASGA0028202	AG	A	G	0.356164	A	0	4	55	55	G	SNAPE	0	4
6	55763196	MARC0005355	A	-	A	0	A	3	0	66	66	A	-	0	3
6	65811584	ALGA0035551	GA	G	A	0.424658	C	2	2	62	65	CT	SNAPE	0.5	4
6	66570874	MARC0012843	AG	A	G	0.390411	T	1	2	63	67	CT	SNAPE	0.333	3
6	68263560	MARC0035195	AG	A	G	0.356164	G	3	0	60	60	G	-	0	3
6	69930291	H3GA0056439	GA	G	A	0.321918	T	4	0	64	64	T	-	0	4
6	70317828	ALGA0115349	AG	A	G	0.219178	C	4	0	60	60	C	-	0	4
6	70386367	MARC0098064	AG	A	G	0.315068	C	*
6	73745517	MARC0011512	GA	G	A	0.369863	G	1	3	54	58	AG	SNAPE	0.25	4
6	75365266	ASGA0086694	AG	A	G	0.123288	G	3	0	62	62	G	-	0	3
6	75417134	ALGA0110359	GA	G	A	0.291667	T	1	2	55	59	CT	SNAPE	0.667	3
6	84047659	ASGA0101193	GA	G	A	0.321918	A	3	0	66	66	A	-	0	3
6	84333986	ALGA0116144	GA	G	A	0.294521	A	3	0	61	61	A	-	0	3
6	88655325	MARC0033580	AG	A	G	0.0958904	C	4	0	56	56	C	-	0	4
6	91640556	ALGA0121255	GA	G	A	0.294521	T	2	1	68	66	TC	-	0.333	3
6	92447955	MARC0072646	GA	G	A	0.219178	C	0	3	55	55	T	SNAPE	0	3
6	101205770	M1GA0008862	CA	C	A	0.00684931	T	4	0	66	66	T	-	0	4
6	107414338	MARC0011750	AC	A	C	0.39726	A	1	2	70	70	CA	SNAPE	0.333	3
6	119148364	MARC0031744	GA	G	A	0.0890411	A	3	0	65	65	A	-	0	3
6	124297805	ALGA0121932	GA	G	A	0.424658	T	1	2	63	66	CT	SNAPE	0.667	3
6	138314076	ASGA0029738	TC	-	-	-	T	0	3	69	69	C	SNAPE	0	3
6	150135326	MARC0009266	GA	G	A	0.452055	C	2	2	66	65	CT	SNAPE	0.5	4
6	150772134	ALGA0121862	GA	G	A	0.226027	G	1	2	60	61	AG	SNAPE	0.333	3
6	153108429	ALGA0037706	GA	G	A	0.178571	C	2	2	66	67	CT	SNAPE	0.5	4
6	155441353	ASGA0030357	GA	G	A	0.383562	A	3	0	57	57	A	-	0	3
7	1150480	MARC0027365	CA	C	A	0.0342466	G	0	3	62	62	T	SNAPE	0	3
7	1989754	SIRI0000004	GA	G	A	0.376712	T	2	1	65	64	TC	-	0.333	3
7	5822223	H3GA0019706	AG	A	G	0.280822	T	1	2	62	56	CT	SNAPE	0.333	3
7	7206627	ALGA0038327	AC	A	C	0.219178	C	3	1	67	65	CA	-	0.25	4
7	16801051	ASGA0031489	AC	A	C	0.260274	C	4	0	66	66	C	-	0	4
7	18009952	ALGA0039018	GA	G	A	0.308219	T	4	0	66	66	T	-	0	4
7	18545282	MARC0044748	CA	C	A	0.431507	C	1	2	66	67	AC	SNAPE	0.333	3
7	27826201	M1GA0009777	AG	A	G	0.328767	G	2	1	66	68	GA	-	0.333	3
7	33618223	MARC0068518	AG	A	G	0.123288	T	0	4	62	62	C	SNAPE	0	4
7	33790291	H3GA0020692	GA	G	A	0.0479452	A	5	0	67	67	A	-	0	5
7	34507110	ASGA0032442	CG	C	G	0.116438	C	5	0	63	63	C	-	0	5
7	36453640	ASGA0032592	GA	G	A	0.390411	A	4	1	57	67	AG	-	0.2	5
7	37084501	ASGA0032630	AG	A	G	0.458904	T	1	2	40	69	CT	SNAPE	0.333	3
7	39985401	ASGA0032851	GA	G	A	0.458904	T	1	2	54	49	CT	SNAPE	0.667	3
7	54377612	INRA0025801	GA	G	A	0.212329	C	0	3	66	66	T	SNAPE	0	3
7	57463816	ALGA0042082	AC	A	C	0.0479452	G	4	1	55	67	GT	-	0.2	5
7	58515043	ASGA0034178	AG	A	G	0.0547945	C	4	0	67	67	C	-	0	4
7	59245765	H3GA0021868	A	-	A	0	A	3	0	57	57	A	-	0	3
7	60636683	ALGA0042217	GA	G	A	0.267123	C	0	3	55	55	T	SNAPE	0	3
7	64503112	ASGA0034291	AG	A	G	0.493151	A	2	1	62	71	AG	-	0.667	3
7	69481673	MARC0025572	AC	A	C	0.315068	C	2	1	59	64	CA	-	0.333	3
7	70176985	MARC0036603	AC	A	C	0.0205479	G	3	0	60	60	G	-	0	3
7	93658566	DRGA0007954	GA	G	A	0.0869565	T	2	1	65	64	TC	-	0.333	3
7	98396938	MARC0111338	AG	A	G	0.0753425	C	3	0	67	67	C	-	0	3
7	102792552	ASGA0035486	CA	C	A	0.0821918	T	3	0	57	57	T	-	0	3
7	103105644	MARC0041419	AG	A	G	0.267123	C	3	0	65	65	C	-	0	3
7	104807152	DBNP0000926	GA	G	A	0.0958904	C	0	3	59	59	T	SNAPE	0	3
7	115625934	MARC0001424	CA	C	A	0.226027	A	4	0	63	63	A	-	0	4
7	117195566	ASGA0036089	AG	A	G	0.267123	T	1	2	64	57	CT	SNAPE	0.333	3
7	119267329	ALGA0044931	AG	A	G	0.232877	C	6	0	59	59	C	-	0	6
7	122910008	M1GA0010866	AG	A	G	0.123288	C	3	0	66	66	C	-	0	3
7	128541986	M1GA0011142	AC	A	C	0.321918	A	1	2	71	63	CA	SNAPE	0.333	3
7	134005327	ASGA0037326	AG	A	G	0.164384	G	2	1	64	71	GA	-	0.333	3
8	924576	ASGA0037412	CA	C	A	0.457746	C	1	2	64	63	AC	SNAPE	0.333	3
8	3779973	ASGA0037525	AG	A	G	0.363014	C	1	2	67	67	TC	SNAPE	0.667	3
8	4915510	MARC0027651	AG	A	G	0.472603	G	1	2	43	63	AG	SNAPE	0.667	3
8	5094390	ASGA0037551	GA	G	A	0.0136986	C	0	3	67	67	T	SNAPE	0	3
8	6758516	MARC0002041	AC	-	-	-	A	0	3	61	61	C	SNAPE	0	3
8	14836149	MARC0054361	GA	G	A	0.390411	T	4	0	63	63	T	-	0	4
8	27238519	DRGA0008451	G	-	G	0	C	3	0	60	60	C	-	0	3
8	43691362	H3GA0024834	AG	-	-	-	T	1	2	65	67	CT	SNAPE	0.333	3
8	59533854	MARC0062246	AG	A	G	0.0410959	G	4	0	61	61	G	-	0	4
8	64409837	ASGA0038865	AG	A	G	0.493056	G	0	3	67	67	A	SNAPE	1	3
8	71573944	ASGA0038900	AG	A	G	0.212329	A	1	3	69	66	GA	SNAPE	0.25	4
8	75574086	DIAS0001639	AG	A	G	0.226027	T	1	2	58	62	CT	SNAPE	0.333	3
8	75716950	MARC0065725	GA	G	A	0.0547945	C	0	3	62	62	T	SNAPE	0	3
8	87705075	M1GA0011981	AC	A	C	0.0684932	C	4	0	51	51	C	-	0	4
8	95129988	MARC0073866	CA	C	A	0.458904	G	0	3	66	66	T	SNAPE	0	3
8	117959809	H3GA0025318	AG	A	G	0.486301	G	1	3	63	61	AG	SNAPE	0.75	4
8	128703259	ASGA0039757	AG	A	G	0.424658	G	1	2	63	68	AG	SNAPE	0.667	3
8	131014130	MARC0053144	AG	A	G	0.136986	A	0	4	67	67	G	SNAPE	0	4
8	131295589	MARC0026632	GA	G	A	0.0205479	T	3	0	56	56	T	-	0	3
8	136467907	ALGA0049696	AG	-	-	-	T	1	2	65	63	CT	SNAPE	0.333	3
9	2976048	MARC0098905	AG	-	-	-	G	1	2	64	67	AG	SNAPE	0.333	3
9	7178792	ALGA0118900	TA	T	A	0.40411	A	4	1	65	68	AT	-	0.2	5
9	9368238	MARC0005906	GA	G	A	0.438356	G	4	2	63	62	GA	SNAPE	0.667	6
9	11023938	M1GA0012669	GA	G	A	0.479452	A	3	0	62	62	A	-	0	3
9	23888625	MARC0113715	A	-	A	0	A	4	0	64	64	A	-	0	4
9	27528813	ASGA0042170	GA	G	A	0.356164	G	1	2	60	69	AG	SNAPE	0.333	3
9	28357982	ALGA0109015	AG	A	G	0.226027	G	2	1	53	70	GA	-	0.333	3
9	39183000	MARC0051875	GA	G	A	0.0616438	T	4	0	64	64	T	-	0	4
9	40848510	ASGA0085910	A	-	A	0	A	9	0	63	63	A	-	0	9
9	48972341	ALGA0052809	AG	A	G	0.438356	C	2	4	55	63	TC	SNAPE	0.667	6
9	49981877	MARC0042421	AG	A	G	0.205479	C	5	0	64	64	C	-	0	5
9	51593990	ALGA0052916	AG	A	G	0.239726	C	3	0	66	66	C	-	0	3
9	63483264	ASGA0098417	AC	A	C	0.430556	T	2	2	56	71	TG	SNAPE	0.5	4
9	67199879	ASGA0084646	GA	G	A	0.405797	T	2	1	66	56	TC	-	0.333	3
9	73855980	ALGA0056145	GA	G	A	0.369863	A	1	2	53	67	GA	SNAPE	0.667	3
9	75391264	MARC0091838	AG	A	G	0.157534	C	3	0	59	59	C	-	0	3
9	76936577	ALGA0053741	C	-	C	0	G	3	0	64	64	G	-	0	3
9	98616809	MARC0111607	G	-	G	0	C	3	0	62	62	C	-	0	3
9	100612906	MARC0037787	GA	G	A	0.5	G	1	2	75	65	AG	SNAPE	0.333	3
9	104996366	MARC0039925	AG	A	G	0.10274	G	3	0	44	44	G	-	0	3
9	123847767	MARC0087389	GA	G	A	0.116438	G	0	3	65	65	A	SNAPE	0	3
9	123898599	MARC0032537	AG	A	G	0.212329	C	3	0	67	67	C	-	0	3
9	126542393	ASGA0044391	AG	A	G	0.376712	G	3	3	58	66	GA	SNAPE	0.5	6
9	131957271	ALGA0054972	GA	G	A	0.390411	A	1	2	65	63	GA	SNAPE	0.667	3
9	132659971	H3GA0052528	GA	G	A	0.376712	T	4	0	62	62	T	-	0	4
9	135773590	MARC0031935	AG	A	G	0.30137	G	4	0	48	48	G	-	0	4
9	136170919	ALGA0055124	AG	A	G	0.0958904	C	3	0	64	64	C	-	0	3
9	136848852	MARC0005452	GA	G	A	0.383562	G	3	1	60	66	GA	-	0.75	4
9	139299087	ALGA0055311	GA	G	A	0.479167	C	1	2	58	65	TC	SNAPE	0.333	3
9	144689456	MARC0103295	GA	G	A	0.39726	A	0	3	56	56	G	SNAPE	1	3
9	145998807	ASGA0045135	AG	A	G	0.164384	C	3	0	67	67	C	-	0	3
9	148985546	ALGA0122913	CA	C	A	0.486301	A	1	2	66	65	CA	SNAPE	0.667	3
10	16834168	ALGA0057334	GA	G	A	0.376712	T	2	3	66	62	CT	SNAPE	0.6	5
10	21159125	MARC0102096	AG	A	G	0.0410959	G	3	0	66	66	G	-	0	3
10	29045919	ASGA0047195	AG	A	G	0.150685	G	3	1	66	64	GA	-	0.25	4
10	32953632	ALGA0058126	AG	A	G	0.0821918	T	1	4	67	58	CT	SNAPE	0.2	5
10	35068814	ALGA0113565	AG	A	G	0.328767	T	0	3	65	65	C	SNAPE	0	3
10	41577189	INRA0033777	G	-	G	0	G	3	0	62	62	G	-	0	3
10	46203553	ALGA0058642	AG	A	G	0.136986	G	3	0	62	62	G	-	0	3
10	48844125	MARC0075511	GA	G	A	0.493151	A	3	0	65	65	A	-	0	3
10	49173528	MARC0057581	TG	-	-	-	T	4	1	68	68	TG	-	0.8	5
10	51947116	ASGA0091625	AG	A	G	0.452055	G	1	3	68	65	AG	SNAPE	0.75	4
10	57954470	ASGA0048292	GA	G	A	0.0753425	T	3	0	61	61	T	-	0	3
10	59340783	MARC0005804	A	-	A	0	T	4	0	60	60	T	-	0	4
10	60897238	ALGA0059417	GA	G	A	0.472603	G	2	1	68	64	GA	-	0.667	3
10	62591687	ASGA0048487	CA	C	A	0.287671	C	1	3	72	68	AC	SNAPE	0.25	4
10	63439731	MARC0094056	A	-	A	0	A	3	0	66	66	A	-	0	3
10	68845976	ASGA0104631	AG	A	G	0.294521	C	3	0	59	59	C	-	0	3
10	69624734	H3GA0030667	AG	A	G	0.328767	A	1	3	66	62	GA	SNAPE	0.25	4
10	73852395	ASGA0049073	AG	A	G	0.212329	A	0	3	51	51	G	SNAPE	0	3
10	76190839	MARC0007196	A	-	A	0	T	4	0	64	64	T	-	0	4
11	4689240	ASGA0049406	GA	G	A	0.452055	T	3	2	61	60	TC	-	0.4	5
11	11739965	MARC0069399	AG	A	G	0.0205479	A	0	3	66	66	G	SNAPE	0	3
11	12518680	H3GA0031362	AG	A	G	0.212329	C	3	1	47	62	CT	-	0.25	4
11	20953383	ALGA0061277	AG	A	G	0.438356	G	0	3	64	64	A	SNAPE	1	3
11	24236768	ALGA0061460	GA	G	A	0.363014	A	0	3	56	56	G	SNAPE	1	3
11	28140288	MARC0002392	AG	A	G	0.0479452	C	3	0	62	62	C	-	0	3
11	50012027	ASGA0050765	AG	A	G	0.349315	G	1	2	64	53	AG	SNAPE	0.667	3
11	52861137	MARC0025052	AG	A	G	0.30137	C	3	0	60	60	C	-	0	3
11	53388276	ALGA0062287	AG	A	G	0.136986	C	3	0	56	56	C	-	0	3
11	54758069	INRA0036477	GA	G	A	0.143836	T	6	0	62	62	T	-	0	6
11	62217369	ALGA0062526	AG	A	G	0.0684932	C	2	1	61	56	CT	-	0.333	3
11	76244052	ASGA0051662	GA	G	A	0.0479452	T	3	0	44	44	T	-	0	3
11	82867524	ALGA0064019	CA	C	A	0.143836	C	2	1	60	62	CA	-	0.667	3
11	84726075	ASGA0052333	GA	G	A	0.212329	A	1	2	60	59	GA	SNAPE	0.667	3
12	1449077	ASGA0099135	GA	G	A	0.226027	T	0	3	68	68	C	SNAPE	1	3
12	4909182	MARC0107758	G	-	G	0	C	4	0	64	64	C	-	0	4
12	7075951	ASGA0052681	AG	A	G	0.431507	A	2	3	66	62	GA	SNAPE	0.4	5
12	15141877	ASGA0053428	CA	C	A	0.225352	C	0	3	57	57	A	SNAPE	0	3
12	17941131	MARC0053390	CA	C	A	0.385714	G	2	1	68	65	GT	-	0.667	3
12	23161884	MARC0113309	AG	A	G	0.219178	C	2	1	70	66	CT	-	0.333	3
12	25324124	DIAS0001467	AG	-	-	-	A	0	3	67	67	G	SNAPE	0	3
12	27939866	MARC0054687	AG	A	G	0.246575	T	1	2	63	65	CT	SNAPE	0.333	3
12	38358087	MARC0039716	AG	A	G	0.5	G	2	1	57	64	GA	-	0.333	3
12	42580910	ALGA0066378	AG	A	G	0.1875	C	2	1	66	69	CT	-	0.333	3
12	43987384	MARC0072172	GA	G	A	0.191781	G	1	4	56	54	AG	SNAPE	0.2	5
12	48749400	MARC0034121	GA	G	A	0.0958904	A	3	0	54	54	A	-	0	3
12	49919795	ASGA0054868	GA	G	A	0.253425	A	3	0	68	68	A	-	0	3
12	49934017	M1GA0016848	G	-	G	0	C	3	0	66	66	C	-	0	3
12	50373701	ALGA0066729	AG	A	G	0.0136986	G	3	0	69	69	G	-	0	3
12	51604624	H3GA0055908	AC	A	C	0.0821918	A	0	4	63	63	C	SNAPE	0	4
12	58370227	MARC0012228	C	-	C	0	C	3	0	65	65	C	-	0	3
12	60228089	ALGA0103202	AG	-	-	-	A	3	0	57	57	A	-	1	3
12	63095062	MARC0114025	AG	A	G	0.256944	C	3	0	65	65	C	-	0	3
13	1505974	MARC0048559	AG	A	G	0.00684931	G	3	0	64	64	G	-	0	3
13	2676033	ALGA0067450	AG	A	G	0.417808	T	3	0	70	70	T	-	1	3
13	3697801	MARC0007354	GA	G	A	0.109589	T	3	0	63	63	T	-	0	3
13	7650574	MARC0037054	AG	A	G	0.465753	T	2	1	48	57	TC	-	0.667	3
13	10650337	ASGA0105603	CA	C	A	0.253425	T	4	0	55	55	T	-	0	4
13	12132345	MARC0071364	AG	A	G	0.107143	G	3	1	59	67	GA	-	0.25	4
13	12757494	MARC0008185	AG	A	G	0.5	G	2	2	64	59	GA	SNAPE	0.5	4
13	13594790	ALGA0068039	GA	G	A	0.226027	G	3	0	64	64	G	-	1	3
13	21806276	ALGA0068736	TC	-	-	-	T	2	1	58	67	TC	-	0.667	3
13	24421663	ALGA0116366	AG	A	G	0.0479452	C	3	0	67	67	C	-	0	3
13	25158584	ALGA0068831	AG	A	G	0.0616438	T	0	3	62	62	C	SNAPE	0	3
13	29929800	ASGA0056949	GA	G	A	0.273973	G	1	2	57	63	AG	SNAPE	0.333	3
13	30842222	MARC0053125	TC	-	-	-	T	2	1	61	68	TC	-	0.667	3
13	32830936	ASGA0096353	AG	A	G	0.287671	G	3	0	66	66	G	-	0	3
13	38925584	MARC0076574	GA	G	A	0.15493	A	3	0	61	61	A	-	0	3
13	43751281	INRA0040093	G	-	G	0	G	3	0	59	59	G	-	0	3
13	46574837	MARC0040165	AC	A	C	0.308219	C	2	1	62	63	CA	-	0.333	3
13	47488117	ALGA0069872	AG	A	G	0.253425	T	0	4	62	62	C	SNAPE	0	4
13	50478692	MARC0052375	GA	G	A	0.0547945	T	3	0	65	65	T	-	0	3
13	55201128	DRGA0012367	GA	G	A	0.143836	A	2	1	67	57	AG	-	0.333	3
13	60124449	MARC0061219	AG	A	G	0.111111	A	1	2	64	63	GA	SNAPE	0.333	3
13	60486947	ASGA0057747	GA	G	A	0.465753	G	1	2	64	55	AG	SNAPE	0.333	3
13	65746490	SIRI0001436	CA	C	A	0.219178	G	3	2	65	61	GT	SNAPE	0.6	5
13	67262717	ALGA0070563	AG	A	G	0.308219	C	1	2	60	65	TC	SNAPE	0.667	3
13	77123152	MARC0052143	GA	G	A	0.390411	A	1	2	59	53	GA	SNAPE	0.667	3
13	89335311	ASGA0058393	AG	A	G	0.116438	G	1	2	68	69	AG	SNAPE	0.667	3
13	91972877	MARC0075708	AG	A	G	0.136986	A	0	3	66	66	G	SNAPE	0	3
13	95375353	ASGA0058509	C	-	C	0	C	4	0	63	63	C	-	0	4
13	97309723	ASGA0058518	GA	G	A	0.0151515	T	4	0	63	63	T	-	0	4
13	99741449	ALGA0071495	AG	A	G	0.0410959	G	3	0	56	56	G	-	0	3
13	101512473	MARC0049284	GA	G	A	0.0205479	T	4	0	63	63	T	-	0	4
13	103171133	DRGA0012768	GA	G	A	0.184932	A	2	1	61	67	AG	-	0.333	3
13	103484502	MARC0019359	CA	C	A	0.191781	T	3	0	67	67	T	-	0	3
13	119280288	ALGA0071703	GA	G	A	0.409722	C	0	3	64	64	T	SNAPE	0	3
13	124746808	INRA0040886	GA	G	A	0.143836	C	0	3	57	57	T	SNAPE	0	3
13	126861637	MARC0021264	CA	C	A	0.321918	C	1	2	68	67	AC	SNAPE	0.333	3
13	130982311	MARC0019443	G	-	G	0	C	4	0	67	67	C	-	0	4
13	133941534	MARC0076402	G	-	G	0	G	3	0	63	63	G	-	0	3
13	134736263	MARC0045469	AC	A	C	0.349315	C	2	1	66	70	CA	-	0.333	3
13	136647355	ASGA0058797	GA	G	A	0.0136986	T	5	0	65	65	T	-	0	5
13	138091331	MARC0076957	GA	G	A	0.472222	A	1	2	55	71	GA	SNAPE	0.667	3
13	145300325	ALGA0072095	AC	A	C	0.166667	C	2	1	62	70	CA	-	0.333	3
13	147536783	MARC0105487	GA	G	A	0.458904	T	1	3	66	63	CT	SNAPE	0.75	4
13	150082135	DIAS0000815	AG	A	G	0.212329	C	1	2	52	59	TC	SNAPE	0.667	3
13	168220231	MARC0024620	AC	A	C	0.232877	C	2	1	66	60	CA	-	0.333	3
13	175687313	ALGA0072751	C	-	C	0	G	4	0	64	64	G	-	0	4
13	177981732	ALGA0072779	AG	A	G	0.417808	G	2	1	60	56	GA	-	0.333	3
13	179432777	MARC0033381	C	-	C	0	C	3	0	53	53	C	-	0	3
13	185614224	ALGA0072903	AG	A	G	0.369863	T	0	3	64	64	C	SNAPE	0	3
13	186878981	MARC0037806	G	-	G	0	C	3	0	62	62	C	-	0	3
13	196739971	MARC0046795	GA	G	A	0.164384	T	1	2	64	65	CT	SNAPE	0.667	3
13	199273808	ASGA0059654	AG	A	G	0.130137	G	3	0	65	65	G	-	0	3
13	208316160	ALGA0073752	GA	G	A	0.123288	A	3	1	68	67	AG	-	0.25	4
13	211361839	ASGA0060000	AG	A	G	0.445205	G	2	1	66	65	GA	-	0.333	3
14	900865	ALGA0074201	AG	A	G	0.431507	C	2	1	66	63	CT	-	0.333	3
14	9819387	MARC0032050	AG	A	G	0.253425	A	1	2	70	63	GA	SNAPE	0.333	3
14	13391538	MARC0029560	AG	A	G	0.369863	A	0	3	67	67	G	SNAPE	0	3
14	13778165	ASGA0061516	GA	G	A	0.130137	A	2	1	65	56	AG	-	0.333	3
14	20500464	MARC0114116	GA	G	A	0.257576	C	0	3	64	64	T	SNAPE	0	3
14	21157940	MARC0010043	GA	G	A	0.222222	A	2	2	68	61	AG	SNAPE	0.5	4
14	27518647	ALGA0076388	AG	A	G	0.363014	T	1	2	50	60	CT	SNAPE	0.333	3
14	27942025	MARC0065414	G	-	G	0	C	4	0	66	66	C	-	0	4
14	32650321	ASGA0062526	AG	A	G	0.287671	C	1	3	64	66	TC	SNAPE	0.75	4
14	36866634	MARC0075655	AG	A	G	0.0410959	T	1	2	62	59	CT	SNAPE	0.333	3
14	42567970	H3GA0039888	GA	G	A	0.136986	C	3	0	65	65	C	-	1	3
14	42997445	INRA0043717	AG	A	G	0.109589	T	0	3	59	59	C	SNAPE	0	3
14	44167271	DIAS0000018	AG	A	G	0.416667	T	0	3	62	62	C	SNAPE	0	3
14	45192379	MARC0094177	A	-	A	0	T	4	0	50	50	T	-	0	4
14	45642051	ASGA0063071	A	-	A	0	C	0	3	66	66	T	SNAPE	0	3
14	48105182	ASGA0063188	CA	C	A	0.267123	A	4	2	67	66	AC	SNAPE	0.333	6
14	49674562	MARC0008762	AG	A	G	0.164384	T	0	4	66	66	C	SNAPE	0	4
14	59663011	MARC0109427	GA	G	A	0.424658	A	1	2	53	65	GA	SNAPE	0.667	3
14	59986607	MARC0009335	AC	A	C	0.0342466	G	5	0	66	66	G	-	0	5
14	62975744	H3GA0040465	AG	A	G	0.39726	C	1	2	60	63	TC	SNAPE	0.667	3
14	64116421	MARC0004193	AG	A	G	0.472603	C	3	0	63	63	C	-	0	3
14	68934841	ALGA0078379	GA	G	A	0.219178	G	1	3	66	57	AG	SNAPE	0.25	4
14	70086888	ALGA0078434	AG	A	G	0.107143	C	1	2	62	68	TC	SNAPE	0.667	3
14	71288826	MARC0002437	AT	A	T	0.136986	A	3	0	60	60	A	-	0	3
14	78600780	ASGA0106183	GA	G	A	0.164384	C	1	2	45	68	TC	SNAPE	0.333	3
14	93130879	MARC0110415	A	-	A	0	A	3	0	57	57	A	-	0	3
14	97285338	MARC0027760	AG	A	G	0.205479	G	5	1	64	62	GA	-	0.167	6
14	100397581	INRA0045780	GA	G	A	0.116438	C	0	3	52	52	T	SNAPE	0	3
14	108604082	ALGA0080347	CG	C	G	0.472222	G	4	1	61	64	GC	-	0.2	5
14	110441918	ALGA0080466	AG	A	G	0.335616	C	1	2	61	70	TC	SNAPE	0.667	3
14	110514320	ALGA0080476	AG	A	G	0.0352113	G	3	0	65	65	G	-	0	3
14	111814949	ALGA0080560	GA	G	A	0.493151	A	2	1	67	66	AG	-	0.333	3
14	115580357	H3GA0041844	CA	C	A	0.19863	A	1	2	67	68	CA	SNAPE	0.667	3
14	123214577	ASGA0066177	GA	G	A	0.191781	C	0	3	67	67	T	SNAPE	0	3
14	124879995	ASGA0066251	AG	A	G	0.315068	G	3	0	58	58	G	-	0	3
14	134601907	MARC0011591	GA	G	A	0.136986	G	0	3	54	54	A	SNAPE	0	3
14	136565684	MARC0016693	CA	C	A	0.30137	A	0	3	67	67	C	SNAPE	1	3
14	138428984	DRGA0014684	AG	A	G	0.123288	T	1	3	52	58	CT	SNAPE	0.25	4
14	140674302	ALGA0082286	AG	A	G	0.232877	C	2	1	68	68	CT	-	0.333	3
14	143936615	ASGA0067340	GA	G	A	0.335616	T	3	0	70	70	T	-	0	3
14	147687705	MARC0112974	A	-	A	0	A	4	0	61	61	A	-	0	4
15	22879717	CASI0010169	GA	G	A	0.369863	A	2	2	64	69	AG	SNAPE	0.5	4
15	23522584	MARC0114005	AG	A	G	0.493151	C	2	1	52	63	CT	-	0.333	3
15	30264695	ASGA0098906	AG	A	G	0.287671	T	0	3	57	57	C	SNAPE	0	3
15	32083260	MARC0009494	AC	A	C	0.263889	C	2	2	63	64	CA	SNAPE	0.5	4
15	35228926	ALGA0110960	GA	G	A	0.281818	T	3	0	66	66	T	-	0	3
15	36902576	ASGA0100430	GA	G	A	0.0547945	C	0	3	69	69	T	SNAPE	0	3
15	39450304	ASGA0069333	AG	A	G	0.178082	C	4	1	65	66	CT	-	0.2	5
15	40821463	ALGA0084968	AG	A	G	0.130137	G	3	0	69	69	G	-	0	3
15	52619034	MARC0002102	AG	A	G	0.40411	G	1	2	59	61	AG	SNAPE	0.667	3
15	65558414	ALGA0085654	GA	G	A	0.272727	C	1	2	51	58	TC	SNAPE	0.333	3
15	65787941	ASGA0069769	GA	G	A	0.391304	C	2	3	66	63	TC	SNAPE	0.4	5
15	84287331	MARC0089234	GA	G	A	0.00684931	G	0	3	52	52	A	SNAPE	0	3
15	87163603	MARC0074414	GA	G	A	0.0410959	A	3	0	65	65	A	-	0	3
15	91900610	MARC0011192	AG	A	G	0.458904	G	0	3	62	62	A	SNAPE	1	3
15	107335694	INRA0049898	GA	G	A	0.116438	T	3	0	64	64	T	-	0	3
15	108470002	INRA0049906	AG	A	G	0.0789474	T	0	3	65	65	C	SNAPE	0	3
15	108549730	INRA0049907	AG	A	G	0.0616438	G	4	1	66	63	GA	-	0.2	5
15	110011380	ASGA0070210	GA	G	A	0.00684931	A	4	0	62	62	A	-	0	4
15	114055631	MARC0089468	CG	C	G	0.369863	C	2	1	66	70	CG	-	0.333	3
15	119982356	H3GA0044814	AG	A	G	0.356164	A	2	3	67	61	GA	SNAPE	0.4	5
15	125941914	MARC0044293	AC	-	-	-	A	3	0	51	51	A	-	1	3
15	134290727	INRA0050279	AG	A	G	0.0273973	A	0	4	62	62	G	SNAPE	0	4
15	136689942	MARC0028230	AG	A	G	0.109589	C	4	0	64	64	C	-	0	4
15	142047399	ASGA0091187	GA	G	A	0.424658	G	0	3	60	60	A	SNAPE	0	3
15	146927575	H3GA0045481	GA	G	A	0.184932	T	3	0	58	58	T	-	0	3
15	147460703	ALGA0109945	AG	A	G	0.273973	T	0	3	46	46	C	SNAPE	0	3
15	155782508	MARC0009013	A	-	A	0	A	3	0	57	57	A	-	0	3
16	12567717	MARC0004453	AC	A	C	0.388889	G	0	3	56	56	T	SNAPE	1	3
16	17297502	MARC0031868	CA	C	A	0.34127	A	2	1	61	68	AC	-	0.333	3
16	21235965	M1GA0020918	GA	G	A	0.0753425	A	2	1	68	69	AG	-	0.333	3
16	21506197	MARC0081954	GA	G	A	0.315068	T	2	2	56	58	TC	SNAPE	0.5	4
16	33866754	MARC0006026	AC	A	C	0.239726	G	4	0	63	63	G	-	0	4
16	35614082	ASGA0072998	AG	A	G	0.294521	C	3	0	61	61	C	-	0	3
16	35915624	ASGA0073016	AG	A	G	0.0410959	C	3	0	66	66	C	-	0	3
16	39433001	MARC0068395	GA	G	A	0.0342466	T	3	0	57	57	T	-	0	3
16	44481215	MARC0073104	GA	G	A	0.479452	G	0	3	67	67	A	SNAPE	0	3
16	48319008	MARC0005524	G	-	G	0	G	4	0	58	58	G	-	0	4
16	56950872	H3GA0046663	AC	A	C	0.5	A	2	1	60	59	AC	-	0.667	3
16	58118912	M1GA0021048	AG	A	G	0.438356	C	2	1	46	52	CT	-	0.333	3
16	71638433	ALGA0091340	AC	A	C	0.219178	C	4	0	69	69	C	-	0	4
16	71676371	MARC0014855	GA	G	A	0.493151	C	0	3	60	60	T	SNAPE	0	3
16	72486510	MARC0033850	GA	G	A	0.150685	A	0	3	60	60	G	SNAPE	1	3
16	74783148	H3GA0047032	GA	G	A	0.205479	T	2	2	64	65	TC	SNAPE	0.5	4
16	75044752	DIAS0003143	GA	G	A	0.417808	G	1	3	66	68	AG	SNAPE	0.25	4
16	75656200	ASGA0074153	AG	A	G	0.00684931	G	4	0	63	63	G	-	0	4
16	79672812	ALGA0091949	GA	G	A	0.328767	C	3	0	63	63	C	-	1	3
16	81072970	MARC0051680	GA	G	A	0.130137	A	2	1	65	68	AG	-	0.333	3
16	82232964	ALGA0092202	AG	A	G	0.0684932	G	4	0	60	60	G	-	0	4
17	5735844	MARC0101036	GA	G	A	0.3125	T	3	0	65	65	T	-	0	3
17	9137676	MARC0018046	AG	A	G	0.40411	A	2	2	63	56	AG	-	0.5	4
17	9700086	MARC0050729	TC	-	-	-	G	3	4	66	65	AG	SNAPE	0.429	7
17	11263527	ALGA0093187	CA	C	A	0.123288	A	3	0	59	59	A	-	0	3
17	11637994	ALGA0118709	GA	G	A	0.150685	C	0	3	67	67	T	SNAPE	0	3
17	12380965	H3GA0047800	TC	-	-	-	T	0	3	65	65	C	SNAPE	0	3
17	12877757	ALGA0093121	GA	G	A	0.315068	T	3	0	59	59	T	-	0	3
17	16899381	INRA0052777	AG	-	-	-	C	0	3	68	68	T	SNAPE	0	3
17	17479387	MARC0070553	TG	-	-	-	T	3	1	65	66	TG	-	0.75	4
17	19005250	ALGA0093481	AG	A	G	0.205479	C	3	0	66	66	C	-	0	3
17	23405226	ALGA0093699	AG	A	G	0.486301	T	1	2	51	60	CT	SNAPE	0.333	3
17	26310337	INRA0053127	AC	A	C	0.0616438	T	0	3	62	62	G	SNAPE	0	3
17	28194155	DRGA0016669	AG	A	G	0.486301	T	1	4	58	66	CT	SNAPE	0.2	5
17	30048261	ALGA0094022	CA	C	A	0.458904	T	3	0	57	57	T	-	0	3
17	31436076	ALGA0094114	AG	A	G	0.335616	G	2	1	62	51	GA	-	0.333	3
17	33911546	MARC0099174	CA	C	A	0.171233	C	1	2	49	61	AC	SNAPE	0.333	3
17	33925357	MARC0115013	AC	A	C	0.417808	A	1	3	63	68	CA	SNAPE	0.25	4
17	34917396	ASGA0076317	CA	C	A	0.273973	A	4	1	62	68	AC	-	0.2	5
17	35644668	ALGA0094407	AC	A	C	0.486301	C	6	2	68	65	CA	SNAPE	0.25	8
17	44622084	ASGA0076872	AG	A	G	0.00684931	C	5	0	61	61	C	-	0	5
17	47595840	ALGA0115746	GA	G	A	0.00684931	T	4	0	63	63	T	-	0	4
17	53166870	MARC0068151	GA	G	A	0.19863	C	1	4	56	63	TC	SNAPE	0.2	5
17	53489947	MARC0039024	A	-	A	0	T	3	0	62	62	T	-	0	3
17	57271405	MARC0047625	TC	-	-	-	C	1	2	52	58	GC	SNAPE	0.333	3
17	64350574	M1GA0022391	AG	A	G	0.335616	G	3	1	60	66	GA	-	0.25	4
17	64792101	MARC0040093	G	-	G	0	C	3	0	69	69	C	-	0	3
17	69302804	M1GA0022894	AG	A	G	0.239726	G	1	2	65	65	AG	SNAPE	0.667	3
18	528383	ASGA0100292	G	-	G	0	C	5	0	61	61	C	-	0	5
18	3080751	ASGA0096637	CA	C	A	0.0958904	G	1	2	62	64	TG	SNAPE	0.333	3
18	7169700	MARC0045826	AG	A	G	0.390411	C	1	2	67	65	TC	SNAPE	0.667	3
18	8792587	ASGA0087469	GA	G	A	0.246575	T	3	0	58	58	T	-	0	3
18	9044109	MARC0007516	AG	A	G	0.308219	C	3	0	69	69	C	-	0	3
18	13420674	ALGA0097060	GA	G	A	0.19863	T	5	0	65	65	T	-	0	5
18	14790355	MARC0086791	AG	A	G	0.383562	G	2	4	66	57	AG	SNAPE	0.667	6
18	17477861	H3GA0050438	AG	A	G	0.0342466	C	3	0	66	66	C	-	0	3
18	18507823	ALGA0097258	AG	A	G	0.328767	G	4	0	65	65	G	-	0	4
18	21375539	H3GA0050524	A	-	A	0	T	3	0	66	66	T	-	0	3
18	31024686	MARC0005136	AC	A	C	0.109589	C	3	0	60	60	C	-	0	3
18	34055442	MARC0065378	AC	A	C	0.267123	G	3	2	63	42	GT	-	0.4	5
18	35538731	DIAS0002798	GA	G	A	0.458904	A	2	2	65	60	AG	SNAPE	0.5	4
18	43807494	MARC0001169	TC	-	-	-	C	4	0	67	67	C	-	1	4
18	44492656	ALGA0106178	CA	C	A	0.294521	T	5	0	61	61	T	-	0	5
18	49618941	ASGA0098397	CA	C	A	0.335616	A	2	1	55	65	AC	-	0.333	3
18	51542502	ALGA0098540	GA	G	A	0.143836	T	5	0	58	58	T	-	0	5
18	52790382	MARC0057774	AG	A	G	0.39726	A	3	3	66	62	AG	SNAPE	0.5	6
18	57050998	ASGA0080380	AG	A	G	0.212329	G	1	2	62	71	AG	SNAPE	0.667	3
18	58861041	ALGA0098906	GA	G	A	0.171233	A	2	2	71	67	AG	SNAPE	0.5	4
GL892106.1	193	MARC0073396	TC	-	-	-	G	4	1	68	64	GA	-	0.8	5
GL892163.1	333	ASGA0025061	GA	G	A	0.157534	A	5	0	68	68	A	-	0	5
GL892362.2	13276	MARC0052564	AC	A	C	0.116438	T	4	0	53	53	T	-	1	4
GL892482.1	112782	UMB10000102	AG	A	G	0.157534	G	3	0	65	65	G	-	0	3
GL892567.1	163	MARC0033979	GA	G	A	0.452055	C	3	0	52	52	C	-	1	3
GL892686.1	388	H3GA0005146	AG	A	G	0.112676	T	0	3	64	64	C	SNAPE	0	3
GL892697.1	118	ALGA0117067	AG	A	G	0.335616	A	3	0	63	63	A	-	1	3
GL893071.1	24967	ALGA0105887	AG	A	G	0.239726	C	4	0	63	63	C	-	0	4
GL893166.1	13209	ASGA0036883	GA	G	A	0.328767	A	2	1	66	56	AG	-	0.333	3
GL893171.1	4267	MARC0054451	AG	A	G	0.410959	A	3	0	64	64	A	-	1	3
GL893222.2	223546	MARC0028053	CA	C	A	0.150685	G	5	0	63	63	G	-	1	5
GL893581.2	56372	ALGA0122025	AG	A	G	0.178082	T	1	2	62	51	CT	-	0.333	3
GL893618.1	61456	ASGA0047433	AG	A	G	0.273973	A	1	3	70	69	GA	SNAPE	0.25	4
GL893704.1	8389	ASGA0095354	GA	G	A	0.0342466	A	3	0	62	62	A	-	0	3
GL893724.1	11172	MARC0082449	AC	A	C	0.298611	G	3	0	60	60	G	-	0	3
GL893762.1	34201	MARC0014151	AG	A	G	0.267123	A	1	2	56	67	GA	SNAPE	0.333	3
GL893809.1	12772	ASGA0083391	AG	A	G	0.246575	G	3	0	57	57	G	-	0	3
GL893871.1	40980	ASGA0102258	GA	G	A	0.205479	C	3	0	62	62	C	-	1	3
GL894055.2	45867	MARC0042009	AG	A	G	0.349315	T	1	2	65	51	CT	-	0.333	3
GL894259.1	38956	ALGA0117568	GA	G	A	0.349315	C	1	3	65	65	TC	SNAPE	0.25	4
GL894737.1	17342	MARC0053028	GA	G	A	0.157534	A	2	2	62	62	AG	SNAPE	0.5	4
GL894759.2	7765	MARC0089581	AG	A	G	0.0136986	G	4	0	65	65	G	-	0	4
GL894979.1	1970	H3GA0056755	AG	A	G	0.130137	A	0	3	67	67	G	SNAPE	0	3
GL894987.2	32906	ALGA0019723	AG	A	G	0.10274	C	2	1	66	70	CT	-	0.333	3
GL895151.1	24144	MARC0089685	GA	G	A	0.222222	T	3	0	60	60	T	-	0	3
GL895235.1	35444	MARC0033875	CA	C	A	0.0479452	A	3	0	55	55	A	-	0	3
GL895342.1	12923	ALGA0068334	AG	A	G	0.445205	C	2	1	64	62	CT	-	0.333	3
GL895357.2	25987	ASGA0097613	GA	G	A	0.424658	C	0	4	64	64	T	SNAPE	0	4
GL895413.1	49579	MARC0005414	A	-	A	0	A	3	0	61	61	A	-	0	3
GL895475.1	7652	MARC0073362	TG	-	-	-	A	1	2	55	58	CA	SNAPE	0.333	3
GL895827.2	30893	ASGA0100325	G	-	G	0	T	3	0	70	70	T	-	1	3
GL896623.1	116	ALGA0123993	AG	A	G	0.472222	G	1	2	66	65	AG	SNAPE	0.667	3
GL896671.1	133	MARC0044302	AG	-	-	-	A	3	0	63	63	A	-	1	3
JH118613.1	125909	ASGA0102421	CA	C	A	0.239726	T	4	0	54	54	T	-	0	4
JH118641.1	36965	ASGA0064618	GA	G	A	0.0890411	C	0	4	65	65	T	SNAPE	0	4
JH118655.1	49612	MARC0085359	GA	G	A	0.294521	A	3	0	64	64	A	-	0	3
JH118658.1	22739	MARC0068457	A	-	A	0	T	3	0	51	51	T	-	0	3
JH118669.1	224278	MARC0003328	GA	G	A	0.335616	C	1	3	51	64	TC	SNAPE	0.25	4
JH118695.1	7745	ALGA0010577	CA	C	A	0.0136986	A	3	0	66	66	A	-	0	3
JH118753.1	22252	MARC0050114	GA	G	A	0.157534	T	2	1	61	56	TC	-	0.333	3
X	3029185	ALGA0121921	AG	A	G	0.136986	T	0	4	59	59	C	SNAPE	0	4
X	7269183	MARC0111499	AG	A	G	0.417808	A	2	1	62	65	AG	-	0.667	3
X	8044093	ALGA0099273	AG	A	G	0.130137	C	3	0	66	66	C	-	0	3
X	12508028	MARC0060456	AG	A	G	0.10274	G	2	3	65	65	AG	SNAPE	0.6	5
X	12941862	MARC0097036	AG	A	G	0.212329	C	2	1	55	60	CT	-	0.333	3
X	12973924	ASGA0090623	AC	A	C	0.410959	C	1	2	65	67	AC	SNAPE	0.667	3
X	13152222	ASGA0080850	AG	A	G	0.30137	T	1	2	64	66	CT	SNAPE	0.333	3
X	16424567	MARC0032291	AG	A	G	0.219178	G	2	1	66	61	GA	-	0.333	3
X	22662992	ALGA0099483	GC	G	C	0.458333	C	1	2	66	61	GC	SNAPE	0.667	3
X	34603527	ASGA0081086	AG	A	G	0.493151	A	1	3	60	62	GA	SNAPE	0.25	4
X	44092699	H3GA0051764	GA	G	A	0.184932	C	0	3	66	66	T	SNAPE	0	3
X	48628584	ALGA0099736	AG	A	G	0.445205	C	2	2	59	60	CT	SNAPE	0.5	4
X	107023141	MARC0026850	GA	G	A	0.143836	T	3	0	58	58	T	-	0	3
X	109357428	ALGA0099906	AG	A	G	0.5	G	0	3	53	53	A	SNAPE	1	3
X	110208365	MARC0048855	C	-	C	0	T	3	0	50	50	T	-	1	3
X	113468186	ASGA0081284	AG	A	G	0.0479452	C	3	0	68	68	C	-	0	3
X	113821548	ALGA0099984	CA	C	A	0.226027	T	3	0	59	59	T	-	0	3
X	114564150	H3GA0051924	AG	A	G	0.178082	C	3	1	64	70	CT	-	0.25	4
X	123752552	ASGA0081391	GA	G	A	0.00684931	A	3	0	61	61	A	-	0	3
X	142189065	ASGA0081616	GA	G	A	0.5	T	3	2	54	63	TC	SNAPE	0.4	5
