# Supplementary material for: Reduced Representation Libraries from DNA Pools Analysed with Next Generation Semiconductor Based-Sequencing to Identify SNPs in Extreme and Divergent Pigs for Back Fat Thickness
Source: Int J Genomics. 2015 Mar 4;2015:950737. doi: 10.1155/2015/950737 (PMC4364060; doi:10.1155/2015/950737)
Supplement: Supplementary file 1 — Table S1: Number of sequenced reads and nucleotides mapped on the different pig chromosomes. Table S2: List of SNPs included in transcribed regions. Table S3: Overlapping positions between sequencing and PorcineSNP60 Beadchip genotyping data. Table S4: List of the 54 SNPs showing significant differences (P<0.05) between the two libraries. Table S5: List of SNPs that showed differences in number of alternative reads compared with the genome wide association results. [file 950737.f1.zip › supplementary_tables/Table_S4.xlsx]

## Sheet: Fisher_0.05
					POSITIVE LIBRARY				NEGATIVE LIBRARY
Chr	Pos	ps	Reference	SNP_NGS	N_Ref	N_Alt	Q_Ref	Q_Alt	N_Ref	N_Alt	Q_Ref	Q_Alt	PFischer
1	68514	68514	A	AG	0	3	61	61	4	0	62	62	0.0285714
1	80363	80363	G	GC	0	3	65	65	5	1	61	70	0.047619
1	130684	130684	A	AT	11	0	60	60	1	2	68	64	0.032967
1	100578908	100578908	G	GT	19	2	63	62	15	10	64	58	0.0405085
1	312947644	312947644	C	CA	18	2	63	63	5	5	68	66	0.025641
3	142508639	142508639	G	GT	8	1	63	53	0	3	53	53	0.0181818
3	142508640	142508640	A	AT	8	1	63	68	0	4	62	62	0.00699301
3	142527674	142527674	A	AG	10	5	49	60	13	0	56	56	0.0436508
6	171530	171530	C	CG	44	4	58	65	55	16	59	65	0.0482199
6	859837	859837	T	TC	11	1	66	69	3	4	65	65	0.0379257
6	873039	873039	A	AG	7	0	63	63	4	5	64	66	0.0336538
6	873061	873061	A	AG	8	0	64	64	4	7	61	59	0.0128205
6	875775	875775	C	CG	13	1	50	62	2	3	38	58	0.0374097
6	956438	956438	G	GA	8	12	61	65	10	2	63	62	0.0276338
6	957389	957389	C	TC	5	13	58	65	7	2	57	51	0.0369184
6	957407	957407	G	AG	1	12	69	64	5	3	66	65	0.0139319
6	67619962	67619962	G	AG	0	5	68	68	3	0	63	63	0.0178571
6	67619975	67619975	C	TC	0	5	66	66	3	0	66	66	0.0178571
6	67619980	67619980	G	TG	0	5	64	64	3	0	62	62	0.0178571
8	77334615	77334615	A	GA	25	14	65	67	18	33	66	66	0.0103168
9	16885924	16885924	A	AC	7	1	63	55	4	8	61	63	0.0281019
9	40852106	40852106	T	TG	20	9	66	68	12	20	67	65	0.0208755
10	21604345	21604345	G	TG	9	8	65	64	2	13	58	65	0.0278222
10	76923741	76923741	G	GA	1	4	64	63	4	0	65	65	0.047619
12	48937212	48937212	G	GT	30	2	60	67	10	5	62	66	0.0263324
12	48937258	48937258	A	AT	28	0	64	64	12	3	68	65	0.036869
12	48937265	48937265	G	GT	28	0	65	65	11	3	68	70	0.0317073
12	48937304	48937304	G	GT	15	0	64	64	6	3	68	71	0.041502
15	155198719	155198719	C	CA	0	3	67	67	4	0	58	58	0.0285714
15	155253410	155253410	C	CA	11	0	63	63	2	3	57	66	0.0178571
15	155292938	155292938	C	CA	1	4	69	64	5	0	65	65	0.047619
15	155292948	155292948	C	CT	1	4	63	59	4	0	68	68	0.047619
15	155318428	155318428	A	GA	2	8	65	63	6	1	62	50	0.0152201
15	155465431	155465431	G	GT	13	4	65	61	6	10	59	57	0.0366365
15	155466144	155466144	C	CT	8	0	60	60	4	7	64	59	0.0128205
15	155473144	155473144	C	CA	5	5	64	65	18	2	65	59	0.025641
16	36782040	36782040	C	CA	5	7	66	69	12	1	66	75	0.011167
16	36782170	36782170	T	GT	70	111	62	63	94	91	62	63	0.0210575
16	36782626	36782626	T	TA	81	20	62	58	60	5	59	60	0.0443678
16	36782695	36782695	T	GT	7	41	66	60	12	22	62	61	0.0358604
16	36783493	36783493	A	AC	138	35	63	68	149	20	64	67	0.0395047
16	36786592	36786592	T	CT	8	18	64	65	2	26	55	65	0.0366074
16	36786614	36786614	A	AC	39	4	66	62	50	0	66	66	0.0422675
16	36786814	36786814	T	TA	64	1	62	57	69	8	64	61	0.0390389
16	54726105	54726105	A	AG	50	3	63	64	17	6	65	64	0.0191583
16	54883839	54883839	C	CT	28	11	62	61	16	23	56	64	0.0114976
16	54883877	54883877	T	TC	45	29	67	65	29	44	66	65	0.0133954
17	69407874	69407874	C	CG	19	0	65	65	9	3	66	64	0.0489433
17	69494538	69494538	A	AC	10	3	68	62	4	9	70	60	0.04718
18	225564	225564	C	CT	24	1	57	43	10	4	63	59	0.0469417
18	335523	335523	G	GA	2	4	57	64	9	0	53	53	0.010989
18	359629	359629	G	GA	6	1	65	68	0	3	67	67	0.0333333
18	385298	385298	C	CT	5	4	66	61	16	1	67	52	0.0344786
18	391790	391790	A	AG	8	5	61	63	11	0	62	62	0.0411491
