# Supplementary material for: Reduced Representation Libraries from DNA Pools Analysed with Next Generation Semiconductor Based-Sequencing to Identify SNPs in Extreme and Divergent Pigs for Back Fat Thickness
Source: Int J Genomics. 2015 Mar 4;2015:950737. doi: 10.1155/2015/950737 (PMC4364060; doi:10.1155/2015/950737)
Supplement: Supplementary file 1 — Table S1: Number of sequenced reads and nucleotides mapped on the different pig chromosomes. Table S2: List of SNPs included in transcribed regions. Table S3: Overlapping positions between sequencing and PorcineSNP60 Beadchip genotyping data. Table S4: List of the 54 SNPs showing significant differences (P<0.05) between the two libraries. Table S5: List of SNPs that showed differences in number of alternative reads compared with the genome wide association results. [file 950737.f1.zip › supplementary_tables/Table_S5.xlsx]

## Sheet: Foglio2
Chr	Marker	PosM	PGWAS	PosSNP	Pfisher
1	ALGA0000009	52297	0.00274622	68514	0.0285714
1	ALGA0000014	79763	1.74e-05	68514	0.0285714
1	ALGA0000009	52297	0.00274622	80363	0.047619
1	ALGA0000014	79763	1.74e-05	80363	0.047619
1	ALGA0000009	52297	0.00274622	130684	0.032967
1	ALGA0000014	79763	1.74e-05	130684	0.032967
6	M1GA0008302	787265	1.65e-06	859837	0.0379257
6	M1GA0008318	945991	0.000440727	859837	0.0379257
6	M1GA0008329	996248	9.35e-05	859837	0.0379257
6	M1GA0008302	787265	1.65e-06	873039	0.0336538
6	M1GA0008318	945991	0.000440727	873039	0.0336538
6	M1GA0008329	996248	9.35e-05	873039	0.0336538
6	M1GA0008302	787265	1.65e-06	873061	0.0128205
6	M1GA0008318	945991	0.000440727	873061	0.0128205
6	M1GA0008329	996248	9.35e-05	873061	0.0128205
6	M1GA0008302	787265	1.65e-06	875775	0.0374097
6	M1GA0008318	945991	0.000440727	875775	0.0374097
6	M1GA0008329	996248	9.35e-05	875775	0.0374097
6	M1GA0008302	787265	1.65e-06	956438	0.0276338
6	M1GA0008318	945991	0.000440727	956438	0.0276338
6	M1GA0008329	996248	9.35e-05	956438	0.0276338
6	M1GA0008302	787265	1.65e-06	957389	0.0369184
6	M1GA0008318	945991	0.000440727	957389	0.0369184
6	M1GA0008329	996248	9.35e-05	957389	0.0369184
6	M1GA0008302	787265	1.65e-06	957407	0.0139319
6	M1GA0008318	945991	0.000440727	957407	0.0139319
6	M1GA0008329	996248	9.35e-05	957407	0.0139319
9	DRGA0009307	17138159	0.000865597	16885924	0.0281019
12	DIAS0000309	48865200	0.000995893	48937212	0.0263324
12	DIAS0000309	48865200	0.000995893	48937258	0.036869
12	DIAS0000309	48865200	0.000995893	48937265	0.0317073
12	DIAS0000309	48865200	0.000995893	48937304	0.041502
